# Supplementary material for: Transcriptome Analysis of Novosphingobium pentaromativorans US6-1 Reveals the Rsh Regulon and Potential Molecular Mechanisms of N-acyl-l-homoserine Lactone Accumulation
Source: Int J Mol Sci. 2018 Sep 5;19(9):2631. doi: 10.3390/ijms19092631 (PMC6163740; doi:10.3390/ijms19092631)
Supplement: Supplementary file 1 [file ijms-19-02631-s001.zip]

Archive with 1 entries (1 files):
- ijms-346298-supplementary.xlsx
