# Supplementary material for: Transcriptome Analysis of Novosphingobium pentaromativorans US6-1 Reveals the Rsh Regulon and Potential Molecular Mechanisms of N-acyl-l-homoserine Lactone Accumulation
Source: Int J Mol Sci. 2018 Sep 5;19(9):2631. doi: 10.3390/ijms19092631 (PMC6163740; doi:10.3390/ijms19092631)
Supplement: Supplementary file 1 [file ijms-19-02631-s001.zip › ijms-346298-supplementary.xlsx]

## Sheet: Table S1
Table S1. Results of mapping clean reads of RNA-Seq to the reference genome of US6-1
Sample*	Total Clean Reads	Total Mapping Ratio	Uniquely Mapping Ratio
WT1	24114302	0.9884	0.9595
WT2	24127735	0.9895	0.9621
WT3	24117472	0.9875	0.9577
∆rsh1	24129026	0.9793	0.952
∆rsh2	24123065	0.9896	0.9652
∆rsh3	24128085	0.9874	0.963
* Samples WT1, WT2 and WT3 represent three biological replicates of US6-1. Samples ∆rsh1, ∆rsh2 and ∆rsh3 represent three biological replicates of ∆rsh.

## Sheet: Table S2
Table S2. Complete list of DEGs according to RNA-seq (∆rsh vs US6-1) （log2-Ratio ≥ 1 and p value ≤ 0.05）
GeneID	Length	log2 Fold Change(∆rsh/US6-1)	Padj	Up/Down-Regulation	Pvalue	Description
lcl|NZ_CP009291.1_cds_WP_038576056.1_2507	615	1.32636	8.46e-17	Up	1.27e-17	protein-L-isoaspartate O-methyltransferase
lcl|NZ_CP009294.1_cds_WP_007015867.1_116	291	-1.69351	4.67e-10	Down	1.25e-10	CopG family transcriptional regulator (plasmid)
lcl|NZ_CP009292.1_cds_WP_007014429.1_4350	801	-1.07445	1.36e-10	Down	3.46e-11	enoyl-CoA hydratase
lcl|NZ_CP009291.1_cds_WP_007011547.1_3504	1374	1.74979	8.09e-24	Up	6.99e-25	3-deoxy-7-phosphoheptulonate synthase
lcl|NZ_CP009291.1_cds_WP_007013866.1_1274	240	-2.87487	3.67e-38	Down	1.02e-39	hypothetical protein
lcl|NZ_CP009291.1_cds_WP_007012859.1_2247	696	1.23736	3.71e-15	Up	6.31e-16	7-cyano-7-deazaguanine synthase
lcl|NZ_CP009291.1_cds_WP_038576606.1_3930	2532	1.47887	2.73e-40	Up	6.26e-42	penicillin-binding protein
lcl|NZ_CP009292.1_cds_WP_081474059.1_4304	2367	-1.43813	8.22e-12	Down	1.87e-12	hypothetical protein JI59_21180 (plasmid)
lcl|NZ_CP009292.1_cds_WP_007014420.1_4360	510	-1.0088	3.98e-05	Down	1.84e-05	hypothetical protein
lcl|NZ_CP009292.1_cds_WP_007014475.1_4302	543	-1.43481	8.11e-13	Down	1.7e-13	hypothetical protein
lcl|NZ_CP009291.1_cds_WP_007015301.1_1025	681	1.89036	3.64e-16	Up	5.7e-17	large subunit ribosomal protein L25
lcl|NZ_CP009291.1_cds_WP_038575376.1_647	426	-1.07965	1.14e-08	Down	3.48e-09	chemotaxis protein CheY
lcl|NZ_CP009291.1_cds_WP_052117931.1_570	606	-1.41238	1.36e-08	Down	4.2e-09	methyltransferase
lcl|NZ_CP009291.1_cds_WP_007012906.1_2203	237	1.92898	4.57e-51	Up	4.7e-53	MULTISPECIES: hypothetical protein
lcl|NZ_CP009291.1_cds_WP_052117833.1_1149	660	-1.08531	4.83e-18	Down	6.57e-19	hypothetical protein
lcl|NZ_CP009291.1_cds_WP_007012263.1_2824	642	1.38381	4.95e-30	Up	2.48e-31	MULTISPECIES: YihA family ribosome biogenesis GTP-binding protein
lcl|NZ_CP009291.1_cds_WP_007012044.1_3034	480	-1.51482	5.69e-17	Down	8.39e-18	YbaK/prolyl-tRNA synthetase associated region
lcl|NZ_CP009291.1_cds_WP_007013473.1_1649	1854	1.01558	2.88e-06	Up	1.15e-06	copper-binding protein
lcl|NZ_CP009291.1_cds_WP_038576326.1_3370	1812	-1.21616	1.39e-07	Down	4.78e-08	hypothetical protein
lcl|NZ_CP009292.1_cds_WP_007014116.1_3992	1134	-1.2369	3.98e-10	Down	1.05e-10	serine kinase (plasmid)
lcl|NZ_CP009291.1_cds_WP_007013733.1_1411	1365	-1.68717	6.38e-16	Down	1.03e-16	purine permease
lcl|NZ_CP009291.1_cds_WP_007012243.1_2842	732	1.4516	4.57e-34	Up	1.66e-35	ubiquinone/menaquinone biosynthesis methyltransferase
lcl|NZ_CP009295.1_cds_WP_007015752.1_5019	867	1.00627	1.91e-12	Up	4.1e-13	nitrogen-fixing NifU-like protein
lcl|NZ_CP009292.1_cds_4239	453	-1.7218	6.86e-10	Down	1.87e-10	cytochrome P450
lcl|NZ_CP009291.1_cds_WP_007014020.1_1113	489	-1.20026	0.00689314	Down	0.00433069	hypothetical protein
lcl|NZ_CP009293.1_cds_WP_007015514.1_4892	441	-1.07918	2.23e-05	Down	9.91e-06	MULTISPECIES: hypothetical protein
lcl|NZ_CP009291.1_cds_WP_038577480.1_2416	930	2.11893	7.28e-32	Up	3.19e-33	riboflavin kinase / FMN adenylyltransferase
lcl|NZ_CP009291.1_cds_WP_081473903.1_3674	2721	-1.18956	2.25e-07	Down	7.91e-08	hypothetical protein NSU_0454
lcl|NZ_CP009291.1_cds_WP_007014957.1_689	402	1.35034	4.64e-13	Up	9.48e-14	transcriptional regulator
lcl|NZ_CP009292.1_cds_WP_007014470.1_4308	1503	-1.39366	1.96e-09	Down	5.59e-10	hypothetical protein
lcl|NZ_CP009291.1_cds_WP_007012545.1_2551	528	-1.14006	2.58e-17	Down	3.71e-18	MULTISPECIES: hypothetical protein
lcl|NZ_CP009292.1_cds_WP_007014525.1_4254	2781	1.51716	6.96e-11	Up	1.72e-11	diguanylate cyclase
lcl|NZ_CP009292.1_cds_WP_007014380.1_4395	975	-1.20794	8.93e-20	Down	1.06e-20	hypothetical protein
lcl|NZ_CP009291.1_cds_WP_007011373.1_3672	1800	-1.22271	3.73e-11	Down	8.98e-12	monooxygenase
lcl|NZ_CP009291.1_cds_WP_007012235.1_2850	1020	1.9914	5.09e-29	Up	2.76e-30	tryptophan--tRNA ligase
lcl|NZ_CP009291.1_cds_WP_038575339.1_479	1269	1.64655	4.6e-13	Up	9.36e-14	23S rRNA (adenine(2503)-C(2))-methyltransferase RlmN
lcl|NZ_CP009291.1_cds_WP_038576399.1_3525	1290	2.58526	1.6e-41	Up	3.39e-43	adenylosuccinate synthase
lcl|NZ_CP009291.1_cds_1807	1212	-1.03461	3.81e-12	Down	8.43e-13	two-component system, OmpR family, response regulator
lcl|NZ_CP009291.1_cds_WP_007014976.1_708	1290	2.21732	2.81e-30	Up	1.38e-31	histidinol dehydrogenase
lcl|NZ_CP009291.1_cds_WP_007012793.1_2309	993	1.061	1.01e-06	Up	3.84e-07	alkane 1-monooxygenase
lcl|NZ_CP009291.1_cds_WP_007011179.1_3856	1797	2.20423	3e-19	Up	3.73e-20	elongation factor 3
lcl|NZ_CP009291.1_cds_WP_038577292.1_1839	1452	-1.95053	2.63e-13	Down	5.26e-14	integrase domain-containing protein
lcl|NZ_CP009291.1_cds_WP_007013384.1_1744	345	1.56911	1.03e-14	Up	1.81e-15	arsenate reductase (glutaredoxin)
lcl|NZ_CP009291.1_cds_WP_007012748.1_2352	1284	1.58668	8.72e-11	Up	2.17e-11	cytochrome b
lcl|NZ_CP009291.1_cds_WP_007014945.1_678	1008	1.70772	1.59e-16	Up	2.42e-17	MULTISPECIES: type I glyceraldehyde-3-phosphate dehydrogenase
lcl|NZ_CP009291.1_cds_WP_007014826.1_563	444	1.56658	7.01e-26	Up	4.86e-27	hypothetical protein
lcl|NZ_CP009291.1_cds_WP_007011498.1_3552	3279	1.40421	3.49e-31	Up	1.62e-32	cobaltochelatase subunit CobN
lcl|NZ_CP009292.1_cds_WP_007014187.1_4574	399	-1.17713	1.8e-09	Down	5.11e-10	hypothetical protein
lcl|NZ_CP009291.1_cds_WP_038576321.1_3366	6276	-1.12072	2.3e-12	Down	4.99e-13	hypothetical protein
lcl|NZ_CP009292.1_cds_WP_007014162.1_4598	210	1.28058	1.29e-06	Up	4.96e-07	hypothetical protein
lcl|NZ_CP009291.1_cds_WP_007011706.1_3352	1254	1.35102	6.06e-16	Up	9.75e-17	membrane protein
lcl|NZ_CP009291.1_cds_WP_038575617.1_1414	333	-1.00938	8e-06	Down	3.37e-06	5-hydroxyisourate hydrolase
lcl|NZ_CP009291.1_cds_WP_007014780.1_520	1449	1.96369	6.31e-19	Up	8.05e-20	MULTISPECIES: amidophosphoribosyltransferase
lcl|NZ_CP009291.1_cds_WP_007011722.1_3337	1512	1.95489	1.07e-66	Up	2.75e-69	hypothetical protein
lcl|NZ_CP009291.1_cds_WP_038575413.1_786	663	1.59611	8.47e-28	Up	5.14e-29	nitroreductase
lcl|NZ_CP009292.1_cds_WP_041565030.1_4335	1089	-1.39308	9.34e-17	Down	1.4e-17	hypothetical protein
lcl|NZ_CP009291.1_cds_WP_007013018.1_2098	555	1.17229	2.15e-19	Up	2.64e-20	MULTISPECIES: deoxycytidine triphosphate deaminase
lcl|NZ_CP009291.1_cds_WP_007012938.1_2174	1560	2.00197	4.84e-32	Up	2.1e-33	GMP synthetase
lcl|NZ_CP009291.1_cds_WP_007013248.1_1878	426	1.91496	8.66e-19	Up	1.12e-19	DNA-binding protein
lcl|NZ_CP009291.1_cds_WP_007011985.1_3090	438	1.07262	1.42e-13	Up	2.75e-14	NUDIX domain-containing protein
lcl|NZ_CP009296.1_cds_WP_006953901.1_258	483	-1.05722	3.18e-05	Down	1.45e-05	hypothetical protein NSU_pLA2070
lcl|NZ_CP009291.1_cds_WP_007012187.1_2896	1284	-1.1459	3.52e-07	Down	1.27e-07	sulfotransferase
lcl|NZ_CP009291.1_cds_WP_038576492.1_3698	1176	1.59731	8.12e-44	Up	1.33e-45	dolichol monophosphate mannose synthase
lcl|NZ_CP009291.1_cds_WP_007011156.1_3878	1221	-1.16035	7.05e-13	Down	1.47e-13	poly(3-hydroxybutyrate) depolymerase
lcl|NZ_CP009291.1_cds_WP_007013127.1_1994	1254	1.56755	1.46e-20	Up	1.62e-21	adenosylmethionine--8-amino-7-oxononanoate aminotransferase BioA [Novosphingobium pentaromativoran
lcl|NZ_CP009291.1_cds_WP_007013068.1_2052	900	1.36543	4.6e-20	Up	5.3e-21	membrane protein
lcl|NZ_CP009291.1_cds_WP_007011888.1_3185	2031	-1.76273	1.72e-25	Down	1.26e-26	elongation factor G
lcl|NZ_CP009291.1_cds_WP_007013775.1_1371	225	1.72777	1.38e-10	Up	3.52e-11	ATP synthase subunit C
lcl|NZ_CP009292.1_cds_WP_039857853.1_4472	1335	-1.49979	3.64e-19	Down	4.57e-20	omega amino acid--pyruvate aminotransferase
lcl|NZ_CP009291.1_cds_WP_038575699.1_1612	2595	1.1236	2.52e-23	Up	2.27e-24	chemotaxis protein CheY
lcl|NZ_CP009291.1_cds_WP_007012377.1_2717	945	1.867	1.96e-25	Up	1.45e-26	multidrug ABC transporter ATP-binding protein
lcl|NZ_CP009291.1_cds_WP_007015080.1_810	1680	1.31769	1.58e-08	Up	4.91e-09	energy-dependent translational throttle protein EttA
lcl|NZ_CP009291.1_cds_WP_007011854.1_3218	177	1.55791	9.03e-20	Up	1.07e-20	50S ribosomal protein L30
lcl|NZ_CP009291.1_cds_WP_007012405.1_2692	816	1.83757	3.86e-43	Up	7.02e-45	cyclopentanol dehydrogenase
lcl|NZ_CP009291.1_cds_WP_007014946.1_679	435	2.18171	7.33e-42	Up	1.49e-43	molybdenum cofactor biosysynthesis protein
lcl|NZ_CP009291.1_cds_WP_038577443.1_2284	771	-1.59173	6.36e-29	Down	3.48e-30	protein involved in formation of curli polymers
lcl|NZ_CP009291.1_cds_WP_007012538.1_2557	516	1.56148	1.64e-16	Up	2.5e-17	30S ribosomal protein S9
lcl|NZ_CP009291.1_cds_275	324	-1.23087	0.000174617	Down	8.74e-05	methylase
lcl|NZ_CP009292.1_cds_WP_007014335.1_4438	936	-1.77501	4.31e-29	Down	2.33e-30	hydroxymethylglutaryl-CoA lyase
lcl|NZ_CP009291.1_cds_WP_007011314.1_3726	1359	1.47911	3.81e-35	Up	1.3e-36	peptidyl-prolyl cis-trans isomerase
lcl|NZ_CP009291.1_cds_WP_038575736.1_1688	5964	-1.0719	2.63e-13	Down	5.25e-14	DEAD/DEAH box helicase
lcl|NZ_CP009291.1_cds_WP_007015003.1_734	774	1.78003	2.05e-20	Up	2.32e-21	DNA-binding response regulator
lcl|NZ_CP009291.1_cds_1094	234	-1.13512	9.1e-07	Down	3.44e-07	transposase
lcl|NZ_CP009295.1_cds_WP_007015726.1_5045	891	1.53869	2.98e-22	Up	2.93e-23	NAD(P)-dependent oxidoreductase
lcl|NZ_CP009291.1_cds_WP_007014995.1_727	411	-1.01079	4.48e-08	Down	1.46e-08	hypothetical protein
lcl|NZ_CP009291.1_cds_WP_007015073.1_805	1602	2.16224	7.86e-30	Up	4.01e-31	lysine--tRNA ligase
lcl|NZ_CP009294.1_cds_WP_007015888.1_136	621	-1.65088	5.33e-15	Down	9.22e-16	hypothetical protein
lcl|NZ_CP009291.1_cds_WP_038575448.1_907	618	1.21411	1.35e-15	Up	2.22e-16	cob(I)yrinic acid a,c-diamide adenosyltransferase
lcl|NZ_CP009291.1_cds_WP_007014977.1_709	660	2.236	1.92e-25	Up	1.42e-26	MULTISPECIES: ATP phosphoribosyltransferase
lcl|NZ_CP009292.1_cds_WP_007014436.1_4343	1632	-1.30735	1.73e-15	Down	2.88e-16	hypothetical protein
lcl|NZ_CP009291.1_cds_WP_038576508.1_3718	777	1.17733	1.07e-06	Up	4.08e-07	methanol dehydrogenase
lcl|NZ_CP009291.1_cds_WP_007015204.1_931	1086	1.23847	2.28e-05	Up	1.02e-05	pyruvate dehydrogenase (acetyl-transferring) E1 component subunit alpha [Novosphingobium pentaroma
lcl|NZ_CP009291.1_cds_WP_007012736.1_2364	759	2.07865	1.7e-53	Up	1.48e-55	nucleotidyltransferase
lcl|NZ_CP009291.1_cds_WP_081473908.1_3652	588	-1.29822	1.52e-08	Down	4.7e-09	2-phospho-L-lactate guanylyltransferase
lcl|NZ_CP009291.1_cds_WP_038577061.1_1362	1329	2.11207	5.86e-22	Up	5.85e-23	3-phosphoshikimate 1-carboxyvinyltransferase
lcl|NZ_CP009291.1_cds_WP_052117945.1_1340	2619	1.67505	1.05e-27	Up	6.4e-29	outer membrane protein assembly factor BamA
lcl|NZ_CP009292.1_cds_WP_007014315.1_4457	1281	-1.0775	9.97e-11	Down	2.49e-11	hypothetical protein
lcl|NZ_CP009291.1_cds_WP_038575665.1_1534	1155	1.66526	1.21e-30	Up	5.74e-32	galactosyltransferase
lcl|NZ_CP009293.1_cds_WP_007015482.1_4923	2070	-1.12123	4.08e-07	Down	1.48e-07	MULTISPECIES: chromosome partitioning protein ParB
lcl|NZ_CP009296.1_cds_WP_006953889.1_252	291	-1.20188	2.94e-09	Down	8.5e-10	MULTISPECIES: hypothetical protein
lcl|NZ_CP009291.1_cds_WP_013832940.1_3221	480	1.51244	2.24e-13	Up	4.45e-14	MULTISPECIES: 50S ribosomal protein L15
lcl|NZ_CP009291.1_cds_339	1010	-1.32888	1.05e-17	Down	1.48e-18	lactate dehydrogenase
lcl|NZ_CP009291.1_cds_WP_007014752.1_492	975	1.21585	9.49e-16	Up	1.54e-16	glutaminase
lcl|NZ_CP009291.1_cds_WP_007012569.1_2527	285	1.60755	2.4e-18	Up	3.2e-19	MULTISPECIES: 50S ribosomal protein L28
lcl|NZ_CP009295.1_cds_WP_007015749.1_5022	999	1.76462	2.83e-18	Up	3.77e-19	MULTISPECIES: hypothetical protein
lcl|NZ_CP009291.1_cds_WP_007012703.1_2395	648	1.16755	2.79e-28	Up	1.62e-29	MULTISPECIES: hypothetical protein
lcl|NZ_CP009291.1_cds_WP_007012582.1_2514	861	1.27323	2.16e-27	Up	1.35e-28	metallophosphoesterase
lcl|NZ_CP009293.1_cds_WP_007015483.1_4922	945	-1.09611	2.44e-06	Down	9.7e-07	MULTISPECIES: hypothetical protein
lcl|NZ_CP009291.1_cds_WP_013832934.1_3214	396	1.42163	1.18e-11	Up	2.74e-12	MULTISPECIES: 30S ribosomal protein S8
lcl|NZ_CP009291.1_cds_WP_007014970.1_702	306	-1.109	1.62e-05	Down	7.06e-06	hypothetical protein
lcl|NZ_CP009296.1_cds_WP_004213269.1_193	387	-1.35153	1.86e-07	Down	6.5e-08	MULTISPECIES: sulfurtransferase
lcl|NZ_CP009291.1_cds_WP_038575458.1_939	651	1.08576	5.72e-13	Up	1.18e-13	hypothetical protein
lcl|NZ_CP009291.1_cds_WP_007013041.1_2077	1686	1.52723	4.07e-15	Up	6.96e-16	cytochrome c oxidase subunit I
lcl|NZ_CP009293.1_cds_WP_052118050.1_4917	357	-1.89387	3.18e-11	Down	7.61e-12	MULTISPECIES: hypothetical protein
lcl|NZ_CP009292.1_cds_WP_007014638.1_4150	201	1.08893	4.6e-13	Up	9.38e-14	hypothetical protein
lcl|NZ_CP009291.1_cds_WP_038575673.1_1551	2508	-1.11723	6.53e-11	Down	1.61e-11	nitrite reductase large subunit
lcl|NZ_CP009291.1_cds_WP_007012201.1_2883	1017	-1.01294	1.76e-09	Down	4.98e-10	hypothetical protein
lcl|NZ_CP009291.1_cds_WP_038576751.1_489	2433	1.65441	8.46e-22	Up	8.59e-23	histidine kinase
lcl|NZ_CP009291.1_cds_WP_038575368.1_604	1116	1.09569	2.59e-08	Up	8.19e-09	3-dehydroquinate synthase
lcl|NZ_CP009291.1_cds_WP_007013798.1_1349	855	-1.38341	8.74e-29	Down	4.84e-30	CDP-diacylglycerol O-phosphatidyltransferase
lcl|NZ_CP009291.1_cds_WP_007012046.1_3032	936	1.8312	8.78e-54	Up	7.46e-56	epimerase
lcl|NZ_CP009291.1_cds_WP_007013783.1_1363	282	2.35713	8.58e-31	Up	4.04e-32	permease
lcl|NZ_CP009291.1_cds_WP_007013040.1_2078	1065	1.80023	3.82e-11	Up	9.19e-12	cytochrome c oxidase subunit II
lcl|NZ_CP009291.1_cds_WP_007011542.1_3509	483	1.34769	5.68e-24	Up	4.79e-25	MULTISPECIES: hypothetical protein
lcl|NZ_CP009291.1_cds_WP_013834511.1_2554	1089	1.45711	1.26e-46	Up	1.69e-48	cytochrome c oxidase subunit XV assembly protein
lcl|NZ_CP009291.1_cds_WP_007012503.1_2593	1215	1.25545	2.73e-24	Up	2.25e-25	RND transporter
lcl|NZ_CP009291.1_cds_WP_007015021.1_752	750	-1.37198	1.5e-23	Down	1.32e-24	hypothetical protein
lcl|NZ_CP009295.1_cds_WP_007015800.1_4976	603	-1.20334	5.05e-08	Down	1.66e-08	transcriptional regulator
lcl|NZ_CP009291.1_cds_WP_007014803.1_541	1335	1.65287	2.53e-25	Up	1.9e-26	bifunctional folylpolyglutamate synthase/dihydrofolate synthase [Novosphingobium pentaromativorans
lcl|NZ_CP009293.1_cds_WP_007015680.1_4726	2559	1.37917	4.74e-12	Up	1.06e-12	magnesium-translocating P-type ATPase
lcl|NZ_CP009291.1_cds_WP_007012645.1_2452	411	1.63177	3.23e-16	Up	4.99e-17	cell shape determination protein CcmA
lcl|NZ_CP009291.1_cds_WP_007013305.1_1817	462	-1.13235	1.14e-12	Down	2.41e-13	hypothetical protein
lcl|NZ_CP009291.1_cds_WP_007013778.1_1368	243	-1.37993	2.24e-12	Down	4.84e-13	MULTISPECIES: hypothetical protein
lcl|NZ_CP009293.1_cds_WP_081976346.1_4638	2007	1.47754	5.82e-16	Up	9.31e-17	TonB-dependent receptor, partial
lcl|NZ_CP009291.1_cds_WP_007011374.1_3671	897	-1.32122	2.4e-12	Down	5.22e-13	alpha/beta hydrolase fold protein
lcl|NZ_CP009291.1_cds_WP_038575308.1_448	489	2.20954	0.00285934	Up	0.00170204	hypothetical protein
lcl|NZ_CP009291.1_cds_WP_007012659.1_2438	1200	1.13499	1.68e-15	Up	2.78e-16	secretion protein HylD
lcl|NZ_CP009291.1_cds_WP_007014760.1_500	900	2.58238	8.29e-57	Up	5.24e-59	50S ribosomal protein L11 methyltransferase
lcl|NZ_CP009291.1_cds_WP_007012657.1_2440	1221	1.25334	1.98e-15	Up	3.31e-16	membrane protein
lcl|NZ_CP009291.1_cds_WP_007010960.1_386	498	2.07222	4.39e-39	Up	1.15e-40	transcriptional regulator NrdR
lcl|NZ_CP009291.1_cds_WP_007011248.1_3786	372	-1.49705	1.02e-09	Down	2.83e-10	hypothetical protein
lcl|NZ_CP009291.1_cds_WP_007014982.1_714	387	-1.34777	3.57e-16	Down	5.56e-17	MULTISPECIES: glyoxalase/bleomycin resistance protein/dioxygenase
lcl|NZ_CP009291.1_cds_WP_007011808.1_3257	1317	-1.1442	1.24e-11	Down	2.88e-12	hypothetical protein
lcl|NZ_CP009291.1_cds_WP_038575883.1_2074	822	1.68637	4e-18	Up	5.41e-19	cytochrome B562
lcl|NZ_CP009294.1_cds_WP_047824518.1_42	291	1.25154	9.04e-19	Up	1.17e-19	MULTISPECIES: ferredoxin
lcl|NZ_CP009291.1_cds_WP_007013401.1_1727	303	-1.05143	0.0366528	Down	0.0261133	hypothetical protein
lcl|NZ_CP009291.1_cds_WP_007014864.1_600	372	1.24908	2.49e-16	Up	3.84e-17	tRNA-binding protein
lcl|NZ_CP009291.1_cds_WP_081473906.1_3660	1674	-1.27714	9.05e-24	Down	7.85e-25	hypothetical protein NSU_0468
lcl|NZ_CP009291.1_cds_WP_007013416.1_1712	711	-1.93671	2.11e-31	Down	9.58e-33	hypothetical protein NSU_2501
lcl|NZ_CP009291.1_cds_WP_038575354.1_545	642	1.63199	3.05e-18	Up	4.07e-19	N-(5'-phosphoribosyl)anthranilate isomerase
lcl|NZ_CP009291.1_cds_WP_007014925.1_656	702	-2.23053	3.13e-45	Down	4.58e-47	hypothetical protein
lcl|NZ_CP009291.1_cds_WP_007012122.1_2959	1020	-1.26633	2.03e-20	Down	2.29e-21	arginine N-succinyltransferase
lcl|NZ_CP009291.1_cds_WP_081473907.1_3657	2592	-1.30919	5.7e-07	Down	2.1e-07	hypothetical protein
lcl|NZ_CP009291.1_cds_WP_007013145.1_1976	780	1.67642	8.09e-22	Up	8.21e-23	transglutaminase
lcl|NZ_CP009292.1_cds_WP_007014654.1_4137	540	1.05589	1.71e-12	Up	3.68e-13	glycoside hydrolase family 3
lcl|NZ_CP009291.1_cds_WP_038575364.1_575	1101	1.48402	1.62e-06	Up	6.31e-07	oxidoreductase
lcl|NZ_CP009291.1_cds_WP_007013289.1_1834	288	-1.38035	0.00149208	Down	0.000849835	hypothetical protein
lcl|NZ_CP009291.1_cds_WP_007011971.1_3104	1881	1.8868	6.02e-52	Up	6.07e-54	phosphomethylpyrimidine synthase ThiC
lcl|NZ_CP009291.1_cds_WP_081474072.1_783	645	1.11623	8.73e-19	Up	1.13e-19	hypothetical protein
lcl|NZ_CP009291.1_cds_WP_038575543.1_1201	321	-1.03254	2.94e-11	Down	7.01e-12	hypothetical protein
lcl|NZ_CP009291.1_cds_WP_007011937.1_3135	711	1.65883	1.7e-22	Up	1.64e-23	MULTISPECIES: Tol-Pal system subunit TolQ
lcl|NZ_CP009291.1_cds_WP_007011593.1_3459	939	1.22914	3.74e-23	Up	3.43e-24	mammalian cell entry protein
lcl|NZ_CP009291.1_cds_WP_007013675.1_1465	561	1.1531	2.27e-08	Up	7.17e-09	ribosome maturation factor RimP
lcl|NZ_CP009291.1_cds_WP_007012839.1_2265	204	1.57538	9.9e-11	Up	2.47e-11	MULTISPECIES: 50S ribosomal protein L35
lcl|NZ_CP009291.1_cds_WP_013832969.1_3259	279	-1.35159	4.7e-20	Down	5.44e-21	putative lipoprotein precursor (RlpA-like)
lcl|NZ_CP009291.1_cds_WP_007013011.1_2105	417	-1.84311	2.04e-39	Down	5.05e-41	hypothetical protein
lcl|NZ_CP009291.1_cds_WP_007015939.1_1850	1356	-1.60132	1.92e-19	Down	2.34e-20	MULTISPECIES: integrase
lcl|NZ_CP009291.1_cds_WP_007013454.1_1669	327	-1.29157	0.00212465	Down	0.00123742	hypothetical protein
lcl|NZ_CP009294.1_cds_WP_007015868.1_117	228	-1.59315	2.78e-11	Down	6.61e-12	Fdx1 protein
lcl|NZ_CP009291.1_cds_WP_038577696.1_3159	447	-1.85971	1.26e-28	Down	7.1e-30	transposase
lcl|NZ_CP009295.1_cds_WP_039330884.1_5030	1449	1.20086	3.12e-10	Up	8.2e-11	MULTISPECIES: sigma-54-dependent Fis family transcriptional regulator
lcl|NZ_CP009291.1_cds_WP_007011136.1_3898	636	-1.29204	5.06e-12	Down	1.14e-12	MULTISPECIES: molybdate ABC transporter ATP-binding protein
lcl|NZ_CP009291.1_cds_WP_038575375.1_641	3486	1.15996	5.69e-25	Up	4.44e-26	transcription-repair coupling factor
lcl|NZ_CP009291.1_cds_WP_007015107.1_835	618	2.1792	6.1e-23	Up	5.67e-24	MULTISPECIES: NADH:ubiquinone oxidoreductase subunit J
lcl|NZ_CP009292.1_cds_WP_007014114.1_3994	489	-1.35072	4.14e-11	Down	1e-11	AsnC family transcriptional regulator
lcl|NZ_CP009292.1_cds_WP_007014614.1_4171	909	-1.00719	4.94e-13	Down	1.01e-13	LysR family transcriptional regulator
lcl|NZ_CP009291.1_cds_WP_007015141.1_869	816	1.88052	2.54e-60	Up	9.55e-63	nitrilase
lcl|NZ_CP009291.1_cds_WP_013832929.1_3196	2073	1.18787	4.68e-06	Up	1.92e-06	MULTISPECIES: elongation factor G
lcl|NZ_CP009291.1_cds_1252	1622	-1.8265	0.0149754	Down	0.00997703	RNA-directed DNA polymerase
lcl|NZ_CP009291.1_cds_WP_007011906.1_3169	822	-1.07076	6.42e-06	Down	2.67e-06	hypothetical protein
lcl|NZ_CP009291.1_cds_WP_039857121.1_3160	468	-1.52324	3.17e-05	Down	1.45e-05	hypothetical protein
lcl|NZ_CP009292.1_cds_WP_007014168.1_4592	387	1.94562	7.44e-14	Up	1.39e-14	copper resistance protein C
lcl|NZ_CP009291.1_cds_WP_007015072.1_804	888	1.17865	6.14e-17	Up	9.07e-18	MULTISPECIES: mechanosensitive ion channel protein MscS
lcl|NZ_CP009291.1_cds_WP_007012843.1_2261	2415	1.86773	4.2e-55	Up	3.24e-57	phenylalanine--tRNA ligase subunit beta
lcl|NZ_CP009291.1_cds_WP_007012787.1_2314	495	-1.15787	4.98e-11	Down	1.21e-11	molecular chaperone
lcl|NZ_CP009291.1_cds_WP_007015017.1_748	546	1.32239	2.34e-17	Up	3.36e-18	proteophosphoglycan precursor
lcl|NZ_CP009291.1_cds_WP_007011949.1_3123	669	1.35841	4.7e-13	Up	9.61e-14	MULTISPECIES: guanylate kinase
lcl|NZ_CP009292.1_cds_WP_081474036.1_4367	2031	-1.1247	2.43e-17	Down	3.49e-18	hypothetical protein
lcl|NZ_CP009291.1_cds_WP_079731798.1_1842	336	-1.65946	2.96e-07	Down	1.06e-07	MULTISPECIES: hypothetical protein
lcl|NZ_CP009291.1_cds_WP_007012182.1_2899	1680	-1.48571	5.14e-17	Down	7.54e-18	hypothetical protein
lcl|NZ_CP009291.1_cds_WP_007011655.1_3403	234	-1.30074	2.8e-09	Down	8.05e-10	hypothetical protein
lcl|NZ_CP009291.1_cds_WP_007015286.1_1011	1230	2.29269	1.12e-57	Up	6.18e-60	tyrosine--tRNA ligase
lcl|NZ_CP009291.1_cds_WP_007015269.1_994	717	1.99267	1.39e-32	Up	5.73e-34	MULTISPECIES: ribonuclease PH
lcl|NZ_CP009291.1_cds_WP_007013049.1_2071	1404	2.59383	5.69e-54	Up	4.61e-56	threonine synthase
lcl|NZ_CP009291.1_cds_WP_007010974.1_372	2160	2.16712	5.64e-23	Up	5.23e-24	phosphoribosylformylglycinamidine synthase II
lcl|NZ_CP009291.1_cds_WP_038576570.1_3812	477	-1.26823	7.49e-09	Down	2.25e-09	hypothetical protein
lcl|NZ_CP009291.1_cds_WP_007013819.1_1330	453	1.30312	1.05e-17	Up	1.46e-18	cytochrome c biogenesis protein
lcl|NZ_CP009291.1_cds_WP_007013111.1_2010	1707	1.10577	7.89e-27	Up	5.19e-28	metal-dependent hydrolase
lcl|NZ_CP009291.1_cds_WP_006832488.1_1298	915	-1.0991	4.76e-08	Down	1.56e-08	MULTISPECIES: integrase
lcl|NZ_CP009291.1_cds_WP_007015105.1_833	1047	2.42467	9.45e-30	Up	4.84e-31	MULTISPECIES: NADH:ubiquinone oxidoreductase subunit H
lcl|NZ_CP009291.1_cds_WP_007014863.1_599	2037	1.27824	7.91e-13	Up	1.65e-13	acetyl/propionyl-CoA carboxylase subuit alpha
lcl|NZ_CP009291.1_cds_WP_007012233.1_2852	507	2.51017	1.23e-31	Up	5.51e-33	MULTISPECIES: preprotein translocase subunit SecB
lcl|NZ_CP009291.1_cds_WP_038576757.1_502	396	1.89386	3.5e-12	Up	7.7e-13	succinate dehydrogenase, cytochrome b556 subunit
lcl|NZ_CP009291.1_cds_WP_007012624.1_2473	825	1.59912	8.41e-25	Up	6.7e-26	ATPase
lcl|NZ_CP009291.1_cds_WP_007013541.1_1585	798	1.58373	2.14e-15	Up	3.59e-16	MULTISPECIES: phosphoadenosine phosphosulfate reductase
lcl|NZ_CP009291.1_cds_WP_038575615.1_1407	357	-1.04598	3.21e-07	Down	1.15e-07	hypothetical protein
lcl|NZ_CP009291.1_cds_WP_038575418.1_808	666	-1.18554	1.64e-11	Down	3.84e-12	2OG-Fe(II) oxygenase
lcl|NZ_CP009293.1_cds_WP_007015379.1_4696	669	1.41555	3.52e-18	Up	4.72e-19	MULTISPECIES: cytochrome b561
lcl|NZ_CP009291.1_cds_WP_007011473.1_3577	1134	1.14236	4.29e-12	Up	9.56e-13	hypothetical protein
lcl|NZ_CP009291.1_cds_WP_007011873.1_3199	312	1.19742	5.95e-17	Up	8.78e-18	MULTISPECIES: 30S ribosomal protein S10
lcl|NZ_CP009291.1_cds_WP_007012225.1_2859	1083	1.61812	1.14e-15	Up	1.86e-16	chorismate synthase
lcl|NZ_CP009291.1_cds_WP_007013051.1_2069	372	1.35218	3.02e-23	Up	2.74e-24	dihydroneopterin aldolase
lcl|NZ_CP009291.1_cds_WP_007012747.1_2353	534	1.54181	1.08e-19	Up	1.3e-20	MULTISPECIES: ubiquinol-cytochrome c reductase iron-sulfur subunit
lcl|NZ_CP009291.1_cds_WP_007014747.1_487	567	1.2634	1.57e-18	Up	2.06e-19	membrane protein
lcl|NZ_CP009292.1_cds_WP_007014562.1_4219	423	-1.13279	6.63e-13	Down	1.37e-13	phasin
lcl|NZ_CP009291.1_cds_WP_007011945.1_3127	294	1.48011	1.46e-38	Up	4.01e-40	hypothetical protein
lcl|NZ_CP009291.1_cds_WP_007013273.1_1854	927	-1.48774	9.42e-11	Down	2.35e-11	virulence-associated protein E
lcl|NZ_CP009291.1_cds_WP_007014790.1_529	1224	2.1235	1.86e-13	Up	3.67e-14	isocitrate dehydrogenase
lcl|NZ_CP009291.1_cds_WP_052117960.1_1979	888	1.05441	8.8e-14	Up	1.66e-14	cell division protein
lcl|NZ_CP009295.1_cds_WP_011536540.1_5011	243	2.22723	1.77e-57	Up	1.01e-59	Zn finger protein HypA/HybF (possibly regulating hydrogenase expression)-like [Sphingopyxis alaske
lcl|NZ_CP009291.1_cds_WP_007011520.1_3532	498	1.79206	4.4e-32	Up	1.89e-33	2-amino-4-hydroxy-6-hydroxymethyldihydropteridine pyrophosphokinase [Novosphingobium pentaromativo
lcl|NZ_CP009291.1_cds_WP_007011705.1_3353	765	1.30968	4.44e-19	Up	5.62e-20	5'/3'-nucleotidase SurE
lcl|NZ_CP009292.1_cds_WP_007014058.1_4046	1440	-1.10175	1.26e-08	Down	3.88e-09	D-2-hydroxyacid dehydrogenase
lcl|NZ_CP009291.1_cds_WP_007011489.1_3561	1308	1.76759	2.47e-24	Up	2.03e-25	cobyrinic acid a,c-diamide synthase
lcl|NZ_CP009291.1_cds_WP_007013437.1_1687	285	-1.45428	2.71e-08	Down	8.57e-09	transposase
lcl|NZ_CP009292.1_cds_WP_039857669.1_4004	525	-1.67875	4.77e-16	Down	7.57e-17	hypothetical protein
lcl|NZ_CP009292.1_cds_WP_007014243.1_4524	1302	1.45876	4.22e-06	Up	1.72e-06	glucose transporter
lcl|NZ_CP009291.1_cds_WP_038575234.1_295	309	-1.17631	8.46e-07	Down	3.19e-07	hypothetical protein
lcl|NZ_CP009292.1_cds_WP_081976342.1_4030	756	-1.78933	4.21e-08	Down	1.36e-08	transposase
lcl|NZ_CP009291.1_cds_WP_038576054.1_2506	1458	1.78161	5.05e-25	Up	3.91e-26	membrane protein
lcl|NZ_CP009291.1_cds_WP_007013118.1_2003	1158	1.44102	1.21e-12	Up	2.57e-13	hypothetical protein
lcl|NZ_CP009292.1_cds_WP_007014172.1_4588	1410	-2.30476	3.12e-27	Down	1.96e-28	hypothetical protein
lcl|NZ_CP009291.1_cds_WP_038576632.1_287	231	-2.00011	1.34e-50	Down	1.46e-52	hypothetical protein
lcl|NZ_CP009291.1_cds_WP_007012078.1_3001	1107	1.94445	5.12e-35	Up	1.75e-36	acyltransferase
lcl|NZ_CP009291.1_cds_WP_007011368.1_3676	1830	-1.0439	6.13e-10	Down	1.67e-10	monooxygenase
lcl|NZ_CP009293.1_cds_WP_041565069.1_4732	1569	1.35686	1.79e-10	Up	4.61e-11	aminoglycoside phosphotransferase
lcl|NZ_CP009291.1_cds_WP_007010958.1_388	1299	1.92359	8.45e-17	Up	1.26e-17	serine hydroxymethyltransferase
lcl|NZ_CP009291.1_cds_WP_007014897.1_629	624	1.58338	7.4e-22	Up	7.44e-23	glutathione S-transferase
lcl|NZ_CP009292.1_cds_WP_007014542.1_4238	840	-1.93144	1.35e-15	Down	2.21e-16	protocatechuate 3,4-dioxygenase subunit beta
lcl|NZ_CP009291.1_cds_WP_007013517.1_1608	3156	1.08228	3.55e-17	Up	5.14e-18	multidrug efflux RND transporter permease subunit
lcl|NZ_CP009291.1_cds_WP_038575594.1_1317	1314	1.83288	4.87e-43	Up	9.05e-45	MFS transporter
lcl|NZ_CP009293.1_cds_WP_039858715.1_4761	447	1.27322	2.02e-05	Up	8.94e-06	preprotein translocase subunit TatC
lcl|NZ_CP009291.1_cds_WP_081474069.1_774	279	-1.06641	1.06e-12	Down	2.24e-13	HNH endonuclease
lcl|NZ_CP009291.1_cds_WP_007015128.1_856	789	2.12798	2.29e-35	Up	7.57e-37	MULTISPECIES: indole-3-glycerol-phosphate synthase
lcl|NZ_CP009291.1_cds_WP_038575238.1_303	1164	-1.52727	5.33e-08	Down	1.76e-08	hypothetical protein
lcl|NZ_CP009291.1_cds_WP_013833771.1_826	1212	2.13992	3.08e-23	Up	2.79e-24	MULTISPECIES: NADH dehydrogenase subunit D
lcl|NZ_CP009291.1_cds_WP_007011692.1_3365	1566	-1.12726	1.95e-10	Down	5.04e-11	hypothetical protein
lcl|NZ_CP009291.1_cds_WP_038576540.1_3770	1368	-1.90259	1.95e-32	Down	8.15e-34	hypothetical protein
lcl|NZ_CP009291.1_cds_WP_007015124.1_852	2190	-1.01378	4.81e-12	Down	1.08e-12	metal-binding protein
lcl|NZ_CP009291.1_cds_WP_007014009.1_1124	897	-1.37248	1.13e-05	Down	4.85e-06	baseplate assembly protein
lcl|NZ_CP009294.1_cds_WP_007015885.1_133	492	-1.45584	9.35e-14	Down	1.77e-14	hypothetical protein
lcl|NZ_CP009291.1_cds_WP_007011724.1_3334	408	2.06901	6.09e-37	Up	1.78e-38	NADH dehydrogenase
lcl|NZ_CP009291.1_cds_WP_081473990.1_1420	936	-1.31332	3.32e-17	Down	4.81e-18	LysR family transcriptional regulator
lcl|NZ_CP009291.1_cds_WP_007011866.1_3206	696	1.18683	2.97e-12	Up	6.49e-13	MULTISPECIES: 30S ribosomal protein S3
lcl|NZ_CP009291.1_cds_WP_007012447.1_2653	1257	2.36574	3.39e-27	Up	2.16e-28	histidine--tRNA ligase
lcl|NZ_CP009293.1_cds_WP_007015538.1_4867	195	-1.40906	1.19e-05	Down	5.12e-06	MULTISPECIES: hypothetical protein
lcl|NZ_CP009291.1_cds_WP_007013788.1_1359	444	1.46748	2.01e-09	Up	5.74e-10	MULTISPECIES: 30S ribosomal protein S16
lcl|NZ_CP009291.1_cds_WP_007012469.1_2633	1380	1.45299	5.7e-33	Up	2.29e-34	MATE family efflux transporter
lcl|NZ_CP009291.1_cds_WP_007012193.1_2890	1362	-1.26143	6.83e-08	Down	2.28e-08	rhizobiocin secretion protein RspE
lcl|NZ_CP009295.1_cds_WP_039858870.1_4947	1125	-1.30692	1.6e-06	Down	6.23e-07	filamentation induced by cAMP protein Fic
lcl|NZ_CP009291.1_cds_WP_007012868.1_2238	240	1.50025	1.3e-23	Up	1.14e-24	MULTISPECIES: phosphopantetheine-binding protein
lcl|NZ_CP009291.1_cds_WP_013834354.1_2744	438	-1.176	1.16e-12	Down	2.46e-13	conserved hypothetical protein
lcl|NZ_CP009291.1_cds_WP_007013385.1_1743	582	1.4908	6.43e-21	Up	6.93e-22	isoquinoline 1-oxidoreductase
lcl|NZ_CP009291.1_cds_WP_007011561.1_3491	183	-1.27771	3.95e-14	Down	7.28e-15	hypothetical protein
lcl|NZ_CP009291.1_cds_WP_007011354.1_3689	849	1.45149	2.09e-08	Up	6.59e-09	glutathione-dependent disulfide-bond oxidoreductase
lcl|NZ_CP009291.1_cds_WP_007013363.1_1761	768	-1.22829	1.45e-08	Down	4.49e-09	LuxR family transcriptional regulator
lcl|NZ_CP009291.1_cds_WP_007015234.1_960	1560	1.94469	6.59e-35	Up	2.28e-36	MULTISPECIES: methionine--tRNA ligase
lcl|NZ_CP009291.1_cds_WP_007013603.1_1528	1095	-1.10509	1.88e-05	Down	8.25e-06	cellulose biosynthesis protein CelD
lcl|NZ_CP009293.1_cds_4657	249	1.22831	1.69e-13	Up	3.3e-14	transcriptional regulator, ArsR family
lcl|NZ_CP009291.1_cds_WP_007012628.1_2469	339	1.84554	1.15e-28	Up	6.45e-30	MULTISPECIES: 4Fe-4S ferredoxin
lcl|NZ_CP009291.1_cds_WP_007011861.1_3211	318	1.28189	1.36e-08	Up	4.19e-09	MULTISPECIES: 50S ribosomal protein L24
lcl|NZ_CP009291.1_cds_WP_007012780.1_2320	750	2.18288	2.34e-23	Up	2.1e-24	membrane protein
lcl|NZ_CP009291.1_cds_WP_038575371.1_623	996	1.34438	3.18e-28	Up	1.86e-29	aminoglycoside phosphotransferase
lcl|NZ_CP009291.1_cds_WP_007011541.1_3510	723	1.29612	1.68e-17	Up	2.39e-18	lysozyme
lcl|NZ_CP009291.1_cds_WP_007013657.1_1482	1434	2.21736	1.26e-23	Up	1.1e-24	3-isopropylmalate dehydratase large subunit
lcl|NZ_CP009291.1_cds_WP_007012749.1_2351	837	1.49259	1.1e-13	Up	2.11e-14	MULTISPECIES: cytochrome c
lcl|NZ_CP009291.1_cds_WP_007013162.1_1959	873	1.11089	1.47e-08	Up	4.55e-09	alpha/beta hydrolase
lcl|NZ_CP009292.1_cds_WP_081474050.1_4221	654	-1.22082	3.79e-13	Down	7.65e-14	TetR family transcriptional regulator
lcl|NZ_CP009292.1_cds_4036	832	-1.78106	1.36e-30	Down	6.48e-32	putative transposase
lcl|NZ_CP009291.1_cds_WP_007011587.1_3465	651	1.87999	9.55e-42	Up	1.98e-43	haloacid dehalogenase
lcl|NZ_CP009291.1_cds_WP_007012683.1_2413	486	2.02589	2.06e-17	Up	2.95e-18	MULTISPECIES: N5-carboxyaminoimidazole ribonucleotide mutase
lcl|NZ_CP009294.1_cds_WP_007015967.1_22	588	1.19382	4.4e-24	Up	3.68e-25	MULTISPECIES: DSBA oxidoreductase
lcl|NZ_CP009291.1_cds_WP_007013377.1_1751	1095	1.21621	5.85e-29	Up	3.19e-30	fatty acid desaturase
lcl|NZ_CP009293.1_cds_WP_041565052.1_4764	414	-1.77251	3.4e-28	Down	2e-29	elongation factor GreAB
lcl|NZ_CP009291.1_cds_WP_007011608.1_3445	747	-1.47006	2.14e-31	Down	9.77e-33	hypothetical protein
lcl|NZ_CP009292.1_cds_4065	595	-1.8273	4.01e-12	Down	8.88e-13	transposase
lcl|NZ_CP009291.1_cds_WP_007015302.1_1026	570	1.46053	3.67e-15	Up	6.23e-16	aminoacyl-tRNA hydrolase
lcl|NZ_CP009292.1_cds_WP_039857724.1_4591	696	-1.21359	5.7e-09	Down	1.7e-09	hypothetical protein
lcl|NZ_CP009291.1_cds_WP_007012723.1_2377	870	1.28079	7.22e-08	Up	2.41e-08	3-hydroxybutyryl-CoA dehydrogenase
lcl|NZ_CP009291.1_cds_WP_007013763.1_1381	1290	1.03352	6.8e-08	Up	2.26e-08	histidine kinase
lcl|NZ_CP009291.1_cds_WP_007011725.1_3333	330	1.87777	5.16e-22	Up	5.13e-23	hypothetical protein
lcl|NZ_CP009293.1_cds_WP_007015651.1_4751	1311	1.13161	2.16e-16	Up	3.31e-17	membrane protein-like protein
lcl|NZ_CP009291.1_cds_WP_007013153.1_1968	213	1.07152	2.37e-06	Up	9.4e-07	MULTISPECIES: hypothetical protein
lcl|NZ_CP009292.1_cds_WP_007014210.1_4555	1743	1.60365	3.84e-39	Up	9.94e-41	acyl-CoA dehydrogenase
lcl|NZ_CP009291.1_cds_WP_007010977.1_369	1743	1.83618	1.35e-22	Up	1.29e-23	acetolactate synthase, large subunit, biosynthetic type
lcl|NZ_CP009291.1_cds_WP_007013707.1_1435	1842	1.0433	1.32e-08	Up	4.05e-09	ferrous iron transporter B
lcl|NZ_CP009291.1_cds_WP_007010951.1_395	306	1.70708	2.59e-22	Up	2.54e-23	hypothetical protein
lcl|NZ_CP009291.1_cds_WP_007010970.1_376	687	1.43717	1.73e-15	Up	2.87e-16	peptidylprolyl isomerase
lcl|NZ_CP009291.1_cds_WP_007011043.1_301	495	-1.97277	5.53e-15	Down	9.59e-16	hypothetical protein
lcl|NZ_CP009291.1_cds_WP_007012549.1_2547	1056	1.83364	6.64e-19	Up	8.49e-20	dihydroorotate dehydrogenase 2
lcl|NZ_CP009294.1_cds_WP_007015926.1_169	900	-1.13062	3.04e-09	Down	8.78e-10	hypothetical protein
lcl|NZ_CP009291.1_cds_WP_007011986.1_3089	621	1.19406	4.42e-15	Up	7.62e-16	6-phosphogluconolactonase
lcl|NZ_CP009291.1_cds_WP_081473930.1_3170	684	-1.10385	3.09e-09	Down	8.96e-10	Excalibur
lcl|NZ_CP009291.1_cds_WP_007013204.1_1921	912	1.21204	3.28e-11	Up	7.85e-12	3-hydroxyacyl-CoA dehydrogenase
lcl|NZ_CP009291.1_cds_WP_007012464.1_2637	309	1.75328	6.42e-33	Up	2.59e-34	#VALUE!
lcl|NZ_CP009291.1_cds_WP_007011793.1_3270	1365	-1.83717	1.8e-42	Down	3.42e-44	formimidoylglutamate deiminase
lcl|NZ_CP009291.1_cds_WP_007013092.1_2028	1446	1.42009	6.9e-26	Up	4.77e-27	magnesium transporter
lcl|NZ_CP009291.1_cds_WP_038576287.1_3240	2853	1.18695	3.29e-09	Up	9.59e-10	2-oxoglutarate dehydrogenase subunit E1
lcl|NZ_CP009293.1_cds_WP_007015402.1_4678	336	1.40732	5.88e-27	Up	3.81e-28	hypothetical protein NSU_4494
lcl|NZ_CP009291.1_cds_WP_007014781.1_521	1242	2.40404	1.77e-72	Up	3.49e-75	ABC transporter substrate-binding protein
lcl|NZ_CP009291.1_cds_WP_038575886.1_2076	915	1.01265	3.94e-16	Up	6.2e-17	protoheme IX farnesyltransferase
lcl|NZ_CP009293.1_cds_WP_081976350.1_4697	804	1.70055	4.1e-24	Up	3.42e-25	hypothetical protein
lcl|NZ_CP009292.1_cds_WP_007014320.1_4452	198	-1.978	3.34e-05	Down	1.53e-05	hypothetical protein
lcl|NZ_CP009291.1_cds_WP_007011126.1_3908	675	1.24266	3.78e-21	Up	4e-22	hypothetical protein
lcl|NZ_CP009291.1_cds_WP_007013099.1_2021	714	1.03295	6.72e-15	Up	1.17e-15	alpha/beta hydrolase
lcl|NZ_CP009291.1_cds_WP_007012581.1_2515	714	-1.22238	5.1e-13	Down	1.05e-13	hypothetical protein
lcl|NZ_CP009291.1_cds_WP_007010950.1_396	3324	1.68463	1.45e-17	Up	2.06e-18	carbamoyl phosphate synthase large subunit
lcl|NZ_CP009291.1_cds_WP_007014967.1_699	246	2.72264	4.43e-42	Up	8.85e-44	MULTISPECIES: translation initiation factor IF-1
lcl|NZ_CP009291.1_cds_WP_007013845.1_1304	909	-1.83011	1.41e-14	Down	2.5e-15	genomic island protein
lcl|NZ_CP009291.1_cds_WP_007011831.1_3239	1230	1.49872	1.32e-36	Up	3.97e-38	MULTISPECIES: dihydrolipoamide succinyltransferase
lcl|NZ_CP009291.1_cds_WP_007015109.1_837	2028	2.30928	6.56e-54	Up	5.44e-56	NADH:ubiquinone oxidoreductase subunit L
lcl|NZ_CP009291.1_cds_WP_007013545.1_1581	816	2.21295	2.66e-33	Up	1.03e-34	uroporphyrin-III C-methyltransferase
lcl|NZ_CP009292.1_cds_WP_081474027.1_4569	1320	-1.12457	5.8e-12	Down	1.31e-12	TonB-dependent receptor
lcl|NZ_CP009291.1_cds_WP_038575430.1_832	2019	1.95188	2.64e-21	Up	2.76e-22	NADH-quinone oxidoreductase subunit G
lcl|NZ_CP009292.1_cds_WP_052117996.1_4037	2463	-1.80431	1.94e-25	Down	1.44e-26	hypothetical protein
lcl|NZ_CP009292.1_cds_WP_007014353.1_4421	981	-1.02762	3.76e-13	Down	7.58e-14	hypothetical protein
lcl|NZ_CP009293.1_cds_WP_039858768.1_4733	252	1.3671	2.13e-15	Up	3.57e-16	hypothetical protein
lcl|NZ_CP009291.1_cds_WP_038576409.1_3536	489	1.24628	3.9e-19	Up	4.9e-20	acetyl-CoA carboxylase biotin carboxyl carrier protein subunit
lcl|NZ_CP009291.1_cds_WP_007012250.1_2836	432	1.32145	8.5e-19	Up	1.1e-19	hypothetical protein
lcl|NZ_CP009291.1_cds_WP_007010965.1_381	1128	1.98539	5.95e-41	Up	1.3e-42	tRNA-guanine(34) transglycosylase
lcl|NZ_CP009291.1_cds_WP_007012287.1_2801	1260	1.07239	3.93e-20	Up	4.5e-21	ubiquinone biosynthesis protein UbiH
lcl|NZ_CP009291.1_cds_WP_007011497.1_3553	1116	1.21927	9.44e-21	Up	1.03e-21	precorrin-3B synthase
lcl|NZ_CP009291.1_cds_WP_007011964.1_3111	273	-1.92813	1.3e-20	Down	1.43e-21	hypothetical protein
lcl|NZ_CP009291.1_cds_WP_081473986.1_1498	888	2.012	1.34e-39	Up	3.21e-41	thiamine biosynthesis protein ApbE
lcl|NZ_CP009291.1_cds_WP_007014775.1_515	708	1.19049	2.17e-14	Up	3.92e-15	PA-phosphatase
lcl|NZ_CP009291.1_cds_WP_013833279.1_3862	1017	1.93953	6.37e-32	Up	2.77e-33	octaprenyl-diphosphate synthase
lcl|NZ_CP009291.1_cds_WP_007011128.1_3906	972	1.16049	9.3e-08	Up	3.14e-08	MULTISPECIES: thioredoxin-disulfide reductase
lcl|NZ_CP009292.1_cds_WP_007014115.1_3993	663	-1.48449	9.03e-14	Down	1.71e-14	dehalogenase
lcl|NZ_CP009291.1_cds_WP_038577498.1_2553	378	1.41966	3.1e-13	Up	6.2e-14	membrane protein
lcl|NZ_CP009292.1_cds_WP_007014644.1_4144	1440	-1.81987	1.78e-22	Down	1.73e-23	aldehyde dehydrogenase
lcl|NZ_CP009291.1_cds_WP_007015237.1_963	1164	2.11263	3.99e-43	Up	7.33e-45	D-alanyl-D-alanine carboxypeptidase
lcl|NZ_CP009291.1_cds_WP_007015089.1_819	1305	1.30106	8.17e-12	Up	1.86e-12	ammonium transporter
lcl|NZ_CP009291.1_cds_WP_007011093.1_3939	564	1.74545	3.1e-43	Up	5.49e-45	elongation factor P
lcl|NZ_CP009291.1_cds_WP_007011396.1_3650	753	-1.40388	9.98e-18	Down	1.39e-18	F420-0--gamma-glutamyl ligase
lcl|NZ_CP009291.1_cds_WP_013832260.1_1718	672	1.12667	2.25e-19	Up	2.78e-20	glutathione S-transferase
lcl|NZ_CP009291.1_cds_WP_007011340.1_3702	399	-1.38838	2.42e-12	Down	5.27e-13	Co2+/Mg2+ efflux protein ApaG
lcl|NZ_CP009291.1_cds_WP_038575937.1_2223	1167	1.15808	3.14e-17	Up	4.53e-18	aspartate aminotransferase
lcl|NZ_CP009291.1_cds_WP_007012254.1_2832	660	1.32175	3.73e-23	Up	3.41e-24	endonuclease III
lcl|NZ_CP009291.1_cds_WP_007013814.1_1334	732	1.89185	2.22e-63	Up	7.02e-66	MULTISPECIES: transcriptional regulator
lcl|NZ_CP009292.1_cds_WP_007014334.1_4439	1245	-1.10427	4.16e-11	Down	1.01e-11	CoA-transferase
lcl|NZ_CP009291.1_cds_WP_007011848.1_3224	660	1.39632	6.7e-14	Up	1.25e-14	polyketide cyclase
lcl|NZ_CP009292.1_cds_WP_039857939.1_4398	1242	-1.46364	1.95e-11	Down	4.59e-12	cytochrome P450
lcl|NZ_CP009291.1_cds_WP_007013552.1_1574	399	-1.17803	9.67e-10	Down	2.68e-10	hypothetical protein
lcl|NZ_CP009291.1_cds_WP_007012111.1_2969	1425	3.01512	1.09e-08	Up	3.32e-09	hypothetical protein JI59_14125
lcl|NZ_CP009291.1_cds_WP_007012463.1_2638	2841	1.5506	5.86e-34	Up	2.18e-35	DNA polymerase I
lcl|NZ_CP009291.1_cds_WP_038576638.1_293	240	-2.5832	1.09e-49	Down	1.29e-51	hypothetical protein
lcl|NZ_CP009291.1_cds_WP_007012698.1_2400	2520	1.15688	5.29e-16	Up	8.42e-17	leucine--tRNA ligase
lcl|NZ_CP009291.1_cds_WP_052117990.1_3903	1494	2.46631	2.93e-36	Up	8.96e-38	disulfide bond formation protein DsbA
lcl|NZ_CP009291.1_cds_WP_007015270.1_995	630	1.54742	1.32e-17	Up	1.87e-18	MULTISPECIES: non-canonical purine NTP pyrophosphatase
lcl|NZ_CP009291.1_cds_WP_007014763.1_503	387	1.84633	1.08e-15	Up	1.77e-16	succinate dehydrogenase, hydrophobic membrane anchor protein
lcl|NZ_CP009291.1_cds_WP_007011766.1_3296	1254	1.54968	1.65e-06	Up	6.42e-07	cytochrome ubiquinol oxidase subunit II
lcl|NZ_CP009291.1_cds_WP_038575374.1_637	417	-1.70673	1.61e-26	Down	1.07e-27	hypothetical protein
lcl|NZ_CP009291.1_cds_WP_007014951.1_684	672	1.61931	4.97e-20	Up	5.78e-21	thiamine phosphate synthase
lcl|NZ_CP009291.1_cds_WP_038575512.1_1137	447	-1.69063	1.96e-11	Down	4.62e-12	hypothetical protein
lcl|NZ_CP009291.1_cds_WP_007013697.1_1445	555	1.97977	1.62e-27	Up	1e-28	acetyltransferase
lcl|NZ_CP009291.1_cds_WP_052117932.1_598	336	1.94441	1.69e-23	Up	1.49e-24	urease
lcl|NZ_CP009292.1_cds_WP_007014128.1_3979	1482	1.00977	3.47e-16	Up	5.4e-17	sulfatase
lcl|NZ_CP009293.1_cds_WP_007015563.1_4838	291	-2.86078	1.85e-30	Down	8.89e-32	hypothetical protein
lcl|NZ_CP009291.1_cds_WP_038576682.1_368	519	1.7222	4.85e-24	Up	4.07e-25	MULTISPECIES: acetolactate synthase small subunit
lcl|NZ_CP009291.1_cds_WP_007014873.1_608	1572	1.01291	6.67e-17	Up	9.91e-18	peptidase M48, Ste24p
lcl|NZ_CP009291.1_cds_WP_052117950.1_1418	1182	-1.57429	3.59e-15	Down	6.09e-16	aminotransferase V
lcl|NZ_CP009291.1_cds_WP_007011832.1_3238	1398	1.59174	5.9e-24	Up	5.02e-25	dihydrolipoyl dehydrogenase
lcl|NZ_CP009291.1_cds_WP_038576594.1_3866	279	1.76275	5.46e-11	Up	1.34e-11	ETC complex subunit I
lcl|NZ_CP009291.1_cds_WP_007014955.1_687	1926	1.25997	4.37e-06	Up	1.79e-06	adenylyl-sulfate kinase
lcl|NZ_CP009291.1_cds_WP_007012108.1_2972	1374	1.70634	8.3e-10	Up	2.29e-10	phosphate ABC transporter permease
lcl|NZ_CP009291.1_cds_WP_038577502.1_2560	387	1.25396	6.87e-10	Up	1.88e-10	hypothetical protein
lcl|NZ_CP009291.1_cds_WP_007011259.1_3776	1581	-1.01128	4.67e-07	Down	1.7e-07	hypothetical protein
lcl|NZ_CP009291.1_cds_WP_007013690.1_1450	624	-1.34565	4.77e-09	Down	1.41e-09	DNA-binding response regulator
lcl|NZ_CP009291.1_cds_WP_007012059.1_3020	972	1.23027	1.8e-21	Up	1.86e-22	D-alanine--D-alanine ligase
lcl|NZ_CP009291.1_cds_WP_007013026.1_2091	585	1.50573	8.28e-14	Up	1.56e-14	MULTISPECIES: thiol:disulfide interchange protein
lcl|NZ_CP009291.1_cds_WP_007012678.1_2418	507	1.99943	8.79e-66	Up	2.61e-68	MULTISPECIES: signal peptidase II
lcl|NZ_CP009291.1_cds_WP_007014856.1_592	1527	1.89953	3.65e-13	Up	7.34e-14	methylmalonyl-CoA carboxyltransferase
lcl|NZ_CP009291.1_cds_WP_007010962.1_384	615	1.24128	2.37e-07	Up	8.35e-08	MULTISPECIES: 30S ribosomal protein S4
lcl|NZ_CP009291.1_cds_WP_038575317.1_459	1089	-1.93607	3.35e-24	Down	2.78e-25	transposase
lcl|NZ_CP009294.1_cds_WP_007015971.1_26	900	1.00944	1.27e-25	Up	9.01e-27	MULTISPECIES: 2,3-dihydroxybiphenyl 1,2-dioxygenase
lcl|NZ_CP009291.1_cds_WP_007011482.1_3568	1269	-1.20024	3.28e-08	Down	1.05e-08	hypothetical protein NSU_0565
lcl|NZ_CP009291.1_cds_WP_007012109.1_2971	1047	1.60624	3.11e-08	Up	9.94e-09	phosphate ABC transporter substrate-binding protein
lcl|NZ_CP009291.1_cds_WP_007013551.1_1575	462	-1.3496	3.14e-17	Down	4.52e-18	7-cyano-7-deazaguanine reductase
lcl|NZ_CP009291.1_cds_WP_007011799.1_3265	492	2.02356	3.01e-26	Up	2.03e-27	MULTISPECIES: asparaginase
lcl|NZ_CP009291.1_cds_WP_007013422.1_1706	930	-1.14914	4.64e-06	Down	1.9e-06	antirestriction protein
lcl|NZ_CP009291.1_cds_WP_013832517.1_1437	654	1.06997	3.98e-16	Up	6.26e-17	RpsU-divergently transcribed
lcl|NZ_CP009291.1_cds_WP_052117817.1_635	432	2.40037	5.51e-14	Up	1.02e-14	hypothetical protein
lcl|NZ_CP009291.1_cds_WP_007011823.1_3246	951	1.29221	1.2e-19	Up	1.44e-20	iron ABC transporter substrate-binding protein
lcl|NZ_CP009291.1_cds_WP_007013698.1_1444	618	1.52817	2.27e-21	Up	2.36e-22	MULTISPECIES: riboflavin synthase subunit alpha
lcl|NZ_CP009291.1_cds_WP_081473957.1_2160	906	-1.13131	6.57e-09	Down	1.97e-09	hypothetical protein
lcl|NZ_CP009291.1_cds_WP_007015129.1_857	990	1.52202	5.79e-24	Up	4.9e-25	anthranilate phosphoribosyltransferase
lcl|NZ_CP009292.1_cds_WP_081976343.1_4307	381	-1.49564	1.39e-05	Down	6.02e-06	#VALUE!
lcl|NZ_CP009293.1_cds_WP_046195537.1_4613	1011	-1.18829	1.29e-12	Down	2.75e-13	MULTISPECIES: hypothetical protein
lcl|NZ_CP009291.1_cds_WP_038575429.1_827	351	2.02072	1.17e-18	Up	1.53e-19	hypothetical protein NSU_4191
lcl|NZ_CP009291.1_cds_WP_038575579.1_1282	429	-1.05245	0.00698417	Down	0.00439202	hypothetical protein
lcl|NZ_CP009291.1_cds_WP_007012677.1_2419	417	1.12319	3.91e-17	Up	5.7e-18	MULTISPECIES: hypothetical protein
lcl|NZ_CP009291.1_cds_WP_038576035.1_2453	1686	-1.34915	8.09e-19	Down	1.04e-19	AMP-dependent synthetase
lcl|NZ_CP009291.1_cds_WP_007015183.1_910	576	1.08445	2.31e-18	Up	3.07e-19	phosphoglycerate mutase
lcl|NZ_CP009291.1_cds_WP_007014948.1_681	912	2.02983	1.13e-45	Up	1.6e-47	class I fructose-bisphosphate aldolase
lcl|NZ_CP009291.1_cds_WP_007013760.1_1384	345	1.71554	3.7e-35	Up	1.25e-36	DNA-directed RNA polymerase subunit omega
lcl|NZ_CP009291.1_cds_WP_038575636.1_1442	495	1.3558	6.9e-26	Up	4.76e-27	hypothetical protein
lcl|NZ_CP009291.1_cds_WP_013833097.1_3466	1263	1.58688	1.1e-18	Up	1.44e-19	MULTISPECIES: RNA pseudouridine synthase
lcl|NZ_CP009291.1_cds_WP_007014841.1_577	813	1.0739	3.07e-16	Up	4.73e-17	beta-lactamase-like protein
lcl|NZ_CP009291.1_cds_WP_007012927.1_2184	1341	1.1735	8.8e-10	Up	2.43e-10	glutamate--tRNA ligase
lcl|NZ_CP009291.1_cds_WP_007011278.1_3761	273	-1.33507	0.00098135	Down	0.000546531	hypothetical protein
lcl|NZ_CP009291.1_cds_WP_081473994.1_1260	936	-1.07303	4.62e-06	Down	1.89e-06	hypothetical protein
lcl|NZ_CP009291.1_cds_WP_007015064.1_796	1062	1.2595	2.04e-27	Up	1.27e-28	phosphate acyltransferase
lcl|NZ_CP009296.1_cds_WP_007016080.1_191	567	-1.24896	1.6e-14	Down	2.87e-15	hypothetical protein SP6_43_02700
lcl|NZ_CP009292.1_cds_WP_007014564.1_4217	354	-1.66562	4.98e-21	Down	5.34e-22	hypothetical protein NSU_3656
lcl|NZ_CP009291.1_cds_WP_007011363.1_3681	768	-1.15844	3.38e-07	Down	1.22e-07	3-beta hydroxysteroid dehydrogenase
lcl|NZ_CP009291.1_cds_WP_007012653.1_2444	1200	2.19082	3.8e-15	Up	6.49e-16	succinate--CoA ligase subunit beta
lcl|NZ_CP009293.1_cds_WP_007015546.1_4856	696	-1.05905	0.00108547	Down	0.00060902	MULTISPECIES: hypothetical protein
lcl|NZ_CP009291.1_cds_WP_007013298.1_1825	1809	-1.0079	7.18e-08	Down	2.4e-08	integrase
lcl|NZ_CP009292.1_cds_WP_007014627.1_4159	2427	-2.71318	1.58e-25	Down	1.14e-26	TonB-dependent receptor
lcl|NZ_CP009291.1_cds_WP_007011597.1_3456	2706	2.05763	7.16e-26	Up	4.98e-27	valine--tRNA ligase
lcl|NZ_CP009291.1_cds_WP_038575681.1_1576	1278	1.62949	1.77e-29	Up	9.25e-31	hypothetical protein
lcl|NZ_CP009291.1_cds_1051	375	-1.52582	1.29e-20	Down	1.41e-21	transposase
lcl|NZ_CP009291.1_cds_WP_007011517.1_3535	1368	1.73192	7.22e-27	Up	4.71e-28	acetyl-CoA carboxylase biotin carboxylase subunit
lcl|NZ_CP009291.1_cds_WP_007015102.1_830	1302	2.18617	8.9e-28	Up	5.42e-29	MULTISPECIES: NADH-quinone oxidoreductase subunit F
lcl|NZ_CP009291.1_cds_WP_007013463.1_1659	492	-1.42399	1.12e-13	Down	2.14e-14	hypothetical protein
lcl|NZ_CP009291.1_cds_WP_038575764.1_1768	1149	-1.02827	1.44e-11	Down	3.35e-12	metal transporter
lcl|NZ_CP009291.1_cds_WP_007011927.1_3145	867	1.64409	5.43e-18	Up	7.42e-19	coproporphyrinogen III oxidase
lcl|NZ_CP009291.1_cds_WP_007014739.1_480	669	1.33027	1e-13	Up	1.91e-14	MULTISPECIES: membrane protein
lcl|NZ_CP009291.1_cds_WP_007012539.1_2556	480	1.60696	4.12e-11	Up	9.96e-12	MULTISPECIES: 50S ribosomal protein L13
lcl|NZ_CP009293.1_cds_WP_007015398.1_4681	1776	1.57763	4.6e-21	Up	4.91e-22	putative poly-beta-hydroxyalkanoate synthase
lcl|NZ_CP009291.1_cds_WP_007012827.1_2277	435	1.30585	1.54e-12	Up	3.29e-13	biopolymer transporter protein ExbD
lcl|NZ_CP009291.1_cds_WP_013833176.1_3555	738	1.69509	5.93e-30	Up	2.99e-31	precorrin-2 C20-methyltransferase
lcl|NZ_CP009293.1_cds_WP_007015619.1_4783	435	-1.1577	1.07e-11	Down	2.46e-12	hypothetical protein JI59_23675 (plasmid)
lcl|NZ_CP009291.1_cds_WP_007011719.1_3340	696	-1.05737	9.66e-13	Down	2.03e-13	GCN5 family acetyltransferase
lcl|NZ_CP009292.1_cds_WP_039857722.1_4594	846	-1.35032	5.3e-11	Down	1.3e-11	GNAT family acetyltransferase
lcl|NZ_CP009291.1_cds_3335	510	1.93066	1.44e-28	Up	8.19e-30	conserved exported hypothetical protein
lcl|NZ_CP009291.1_cds_WP_007011052.1_292	2937	-1.36406	2.91e-14	Down	5.3e-15	TrwC protein
lcl|NZ_CP009291.1_cds_WP_007011496.1_3554	630	1.13978	1.07e-12	Up	2.25e-13	precorrin-8X methylmutase
lcl|NZ_CP009291.1_cds_WP_007013735.1_1409	2307	-1.53652	4.12e-23	Down	3.78e-24	TonB-dependent receptor
lcl|NZ_CP009295.1_cds_WP_007015799.1_4975	384	-1.96079	2.12e-35	Down	6.92e-37	hypothetical protein JI59_25585 (plasmid)
lcl|NZ_CP009291.1_cds_WP_052117977.1_2737	2286	1.86093	6.94e-13	Up	1.44e-13	TonB-dependent receptor
lcl|NZ_CP009291.1_cds_WP_007013695.1_1447	843	1.03473	1.25e-14	Up	2.22e-15	hypothetical protein
lcl|NZ_CP009291.1_cds_WP_007011946.1_3126	603	2.1553	7.46e-45	Up	1.12e-46	MULTISPECIES: imidazoleglycerol-phosphate dehydratase
lcl|NZ_CP009291.1_cds_WP_007015294.1_1018	741	-1.96387	2.64e-25	Down	2.01e-26	amidophosphoribosyltransferase
lcl|NZ_CP009291.1_cds_WP_007011718.1_3341	516	-1.13949	5.06e-11	Down	1.24e-11	transcriptional regulator
lcl|NZ_CP009291.1_cds_WP_007014830.1_567	237	-1.23142	4.41e-10	Down	1.17e-10	hypothetical protein
lcl|NZ_CP009291.1_cds_WP_038575589.1_1303	2214	-2.35833	2.02e-33	Down	7.79e-35	methylase
lcl|NZ_CP009295.1_cds_WP_039858801.1_5052	402	-1.20197	1.68e-10	Down	4.32e-11	hypothetical protein
lcl|NZ_CP009291.1_cds_WP_007011921.1_3151	2094	-9.98173	1.47e-93	Down	8.73e-97	GTP pyrophosphokinase
lcl|NZ_CP009295.1_cds_WP_052118064.1_4952	1182	1.05289	3.91e-22	Up	3.88e-23	capsular biosynthesis protein
lcl|NZ_CP009291.1_cds_WP_038575966.1_2270	981	1.58837	1.61e-14	Up	2.87e-15	fructose 1,6-bisphosphatase
lcl|NZ_CP009291.1_cds_WP_007014871.1_606	1884	1.11634	7.7e-26	Up	5.4e-27	hypothetical protein
lcl|NZ_CP009291.1_cds_WP_007012079.1_3000	300	1.44304	2.53e-25	Up	1.91e-26	MULTISPECIES: 4a-hydroxytetrahydrobiopterin dehydratase
lcl|NZ_CP009291.1_cds_WP_007015101.1_829	669	2.43464	3.69e-30	Up	1.83e-31	NADH dehydrogenase
lcl|NZ_CP009291.1_cds_WP_007011518.1_3534	948	1.57263	8.54e-29	Up	4.71e-30	acetyl-CoA carboxylase carboxyltransferase subunit alpha
lcl|NZ_CP009291.1_cds_WP_013832683.1_1348	765	1.7391	1.21e-12	Up	2.56e-13	small subunit ribosomal protein S2
lcl|NZ_CP009291.1_cds_WP_007015130.1_858	585	1.46479	1.9e-20	Up	2.12e-21	glutamine amidotransferase
lcl|NZ_CP009291.1_cds_2552	1086	1.11625	0.000572556	Up	0.000309701	thiazole synthase
lcl|NZ_CP009291.1_cds_WP_007012489.1_2613	894	1.569	3.38e-35	Up	1.14e-36	prephenate dehydratase
lcl|NZ_CP009291.1_cds_WP_038577683.1_3084	1299	1.26434	1.38e-07	Up	4.74e-08	mechanosensitive ion channel protein MscS
lcl|NZ_CP009291.1_cds_WP_007011804.1_3260	1218	1.9473	3.2e-34	Up	1.15e-35	argininosuccinate synthase
lcl|NZ_CP009291.1_cds_WP_007014011.1_1122	2490	-1.1112	7.84e-10	Down	2.16e-10	tail protein
lcl|NZ_CP009291.1_cds_WP_007013809.1_1339	687	1.33405	4.25e-12	Up	9.47e-13	membrane protein
lcl|NZ_CP009294.1_cds_WP_007016045.1_95	1377	-1.51769	7.47e-22	Down	7.52e-23	conjugal transfer protein TraB
lcl|NZ_CP009291.1_cds_WP_007011084.1_3948	753	-2.4343	2.06e-52	Down	1.95e-54	hypothetical protein
lcl|NZ_CP009295.1_cds_WP_007015754.1_5017	2382	1.19785	4.28e-17	Up	6.25e-18	MULTISPECIES: carbamoyltransferase HypF
lcl|NZ_CP009291.1_cds_WP_038575851.1_1972	594	1.05678	4.75e-06	Up	1.95e-06	SAM-dependent methyltransferase
lcl|NZ_CP009291.1_cds_WP_007011109.1_3925	459	1.85786	4.67e-20	Up	5.39e-21	thioesterase
lcl|NZ_CP009291.1_cds_WP_007013781.1_1365	633	1.44398	7.48e-10	Up	2.06e-10	MULTISPECIES: cytidylate kinase
lcl|NZ_CP009291.1_cds_WP_007012514.1_2582	2475	-1.08057	5.23e-11	Down	1.28e-11	TonB-dependent receptor
lcl|NZ_CP009291.1_cds_WP_007015209.1_936	675	1.03419	8.42e-16	Up	1.36e-16	hypothetical protein
lcl|NZ_CP009291.1_cds_WP_007012479.1_2623	1125	1.57027	2.25e-28	Up	1.29e-29	4-hydroxy-3-methylbut-2-en-1-yl diphosphate synthase
lcl|NZ_CP009291.1_cds_WP_007011054.1_290	333	-1.52987	3.43e-15	Down	5.82e-16	hypothetical protein
lcl|NZ_CP009291.1_cds_WP_007012517.1_2579	867	-1.21177	1.19e-11	Down	2.75e-12	hypothetical protein
lcl|NZ_CP009291.1_cds_WP_007011434.1_3614	1200	-1.38553	3.3e-25	Down	2.54e-26	hydrolase
lcl|NZ_CP009294.1_cds_WP_007015887.1_135	465	-1.30248	4.64e-07	Down	1.69e-07	hypothetical protein
lcl|NZ_CP009291.1_cds_WP_007013475.1_1647	441	1.25723	4.58e-11	Up	1.11e-11	heavy metal resistance protein
lcl|NZ_CP009291.1_cds_WP_007011158.1_3876	225	1.10115	9.18e-05	Up	4.43e-05	MULTISPECIES: 30S ribosomal protein S18
lcl|NZ_CP009291.1_cds_WP_007011353.1_3690	1101	1.44838	6.54e-09	Up	1.96e-09	branched chain amino acid aminotransferase
lcl|NZ_CP009291.1_cds_WP_007013741.1_1403	405	-1.18602	6.92e-10	Down	1.9e-10	hypothetical protein JI59_05950
lcl|NZ_CP009291.1_cds_WP_081473960.1_2138	915	-1.24676	5.48e-16	Down	8.72e-17	hypothetical protein
lcl|NZ_CP009291.1_cds_WP_007012864.1_2242	639	2.17213	3.6e-66	Up	9.96e-69	cytochrome b561
lcl|NZ_CP009291.1_cds_WP_007011294.1_3744	717	-1.30157	1.63e-07	Down	5.63e-08	diguanylate cyclase
lcl|NZ_CP009291.1_cds_WP_007012367.1_2725	369	-2.55134	4.15e-60	Down	1.8e-62	membrane protein
lcl|NZ_CP009291.1_cds_WP_007013050.1_2070	891	2.30633	6.27e-68	Up	1.49e-70	SAM-dependent methyltransferase
lcl|NZ_CP009292.1_cds_WP_007014500.1_4278	645	-1.21094	2.29e-10	Down	5.94e-11	hypothetical protein
lcl|NZ_CP009291.1_cds_WP_081473931.1_3150	459	-1.04399	5.61e-14	Down	1.04e-14	hypothetical protein
lcl|NZ_CP009292.1_cds_WP_081474037.1_4358	933	-1.0096	5.28e-07	Down	1.94e-07	SDR family oxidoreductase
lcl|NZ_CP009293.1_cds_WP_007015663.1_4739	747	1.27478	3.83e-13	Up	7.74e-14	ABC transporter ATP-binding protein
lcl|NZ_CP009291.1_cds_WP_007015196.1_923	1884	1.80645	2.52e-23	Up	2.27e-24	glycosyl transferase family 1
lcl|NZ_CP009291.1_cds_WP_007012884.1_2222	1821	1.07521	8.97e-17	Up	1.35e-17	para-aminobenzoate synthase
lcl|NZ_CP009291.1_cds_WP_038576652.1_332	345	-1.02733	9.55e-07	Down	3.62e-07	membrane protein
lcl|NZ_CP009291.1_cds_WP_007011846.1_3227	390	1.04825	2.95e-05	Up	1.34e-05	MULTISPECIES: 30S ribosomal protein S11
lcl|NZ_CP009291.1_cds_WP_007012183.1_2898	2724	-1.64395	5.95e-25	Down	4.66e-26	hypothetical protein
lcl|NZ_CP009291.1_cds_WP_007011091.1_3941	1338	-1.2121	9.16e-21	Down	9.96e-22	peptidase M20
lcl|NZ_CP009291.1_cds_WP_007012801.1_2301	282	-1.37756	3.12e-15	Down	5.27e-16	integration host factor subunit beta
lcl|NZ_CP009291.1_cds_WP_007012051.1_3028	738	1.05141	8.5e-14	Up	1.6e-14	MULTISPECIES: hypothetical protein
lcl|NZ_CP009291.1_cds_WP_007014983.1_715	627	-1.74291	9.79e-21	Down	1.07e-21	glutathione S-transferase
lcl|NZ_CP009291.1_cds_WP_007012832.1_2272	1308	2.44468	9.95e-32	Up	4.42e-33	homoserine dehydrogenase
lcl|NZ_CP009291.1_cds_WP_007014936.1_669	1299	-1.34775	3.03e-10	Down	7.96e-11	2-oxoisovalerate dehydrogenase subunit alpha
lcl|NZ_CP009291.1_cds_WP_013834244.1_2873	939	-1.28305	4.11e-13	Down	8.33e-14	band 7 protein
lcl|NZ_CP009291.1_cds_WP_007013461.1_1662	570	-1.70011	4.57e-06	Down	1.87e-06	conjugal transfer protein TraE
lcl|NZ_CP009291.1_cds_WP_038575854.1_1974	1113	2.21693	2.67e-21	Up	2.8e-22	histidinol-phosphate transaminase
lcl|NZ_CP009291.1_cds_WP_007012646.1_2451	1137	2.26107	1.94e-19	Up	2.37e-20	peptidase M23
lcl|NZ_CP009291.1_cds_WP_007015133.1_861	1950	2.54175	1.16e-44	Up	1.79e-46	peptidylprolyl isomerase
lcl|NZ_CP009292.1_cds_WP_039858211.1_4127	180	2.30052	6.46e-30	Up	3.27e-31	MULTISPECIES: hypothetical protein
lcl|NZ_CP009291.1_cds_WP_038575768.1_1773	417	-1.2129	1.17e-18	Down	1.52e-19	hypothetical protein
lcl|NZ_CP009295.1_cds_WP_052118066.1_5015	645	1.79621	1.24e-44	Up	1.94e-46	MULTISPECIES: phosphoheptose isomerase
lcl|NZ_CP009291.1_cds_WP_007015834.1_1142	198	-1.84193	1.4e-15	Down	2.31e-16	hypothetical protein
lcl|NZ_CP009291.1_cds_WP_007012442.1_2656	633	-1.41178	3.23e-19	Down	4.03e-20	hypothetical protein
lcl|NZ_CP009292.1_cds_WP_007014557.1_4223	2457	-1.18637	0.0462355	Down	0.0335619	hypothetical protein NSU_3649
lcl|NZ_CP009295.1_cds_WP_007015711.1_5060	1254	-1.0266	2.3e-05	Down	1.03e-05	hypothetical protein
lcl|NZ_CP009292.1_cds_WP_007014501.1_4277	618	-1.98369	2.22e-24	Down	1.81e-25	type 11 methyltransferase
lcl|NZ_CP009293.1_cds_WP_081976347.1_4734	1098	-1.30691	6.7e-12	Down	1.52e-12	hypothetical protein
lcl|NZ_CP009291.1_cds_WP_038576495.1_3700	1209	1.58573	2.43e-24	Up	1.99e-25	O-succinylhomoserine sulfhydrylase
lcl|NZ_CP009291.1_cds_WP_038577532.1_2641	783	-1.10295	1.84e-09	Down	5.22e-10	universal stress protein UspA
lcl|NZ_CP009292.1_cds_WP_007014636.1_4152	468	-1.87957	3.14e-39	Down	8e-41	bacterioferritin
lcl|NZ_CP009291.1_cds_WP_007015153.1_880	774	1.29248	5.74e-20	Up	6.74e-21	glycosyl transferase
lcl|NZ_CP009294.1_cds_59	243	-1.43449	1.02e-16	Down	1.53e-17	transposase
lcl|NZ_CP009291.1_cds_WP_007013282.1_1841	2133	-1.18843	4.23e-13	Down	8.6e-14	hypothetical protein
lcl|NZ_CP009291.1_cds_WP_007013640.1_1496	504	2.11272	9.89e-37	Up	2.95e-38	hypothetical protein
lcl|NZ_CP009292.1_cds_WP_007014084.1_4020	933	-1.61658	1.4e-25	Down	1.01e-26	hypothetical protein
lcl|NZ_CP009291.1_cds_WP_007011092.1_3940	822	1.60293	9.62e-34	Up	3.65e-35	inositol monophosphatase
lcl|NZ_CP009293.1_cds_WP_007015657.1_4746	774	1.47263	7.24e-19	Up	9.3e-20	enoyl- reductase
lcl|NZ_CP009291.1_cds_WP_052117894.1_2921	471	-1.51501	2.52e-09	Down	7.23e-10	hypothetical protein
lcl|NZ_CP009291.1_cds_WP_007011432.1_3616	759	-1.64097	7.12e-21	Down	7.69e-22	SDR family oxidoreductase
lcl|NZ_CP009291.1_cds_WP_007011683.1_3373	1413	-1.10108	1.35e-07	Down	4.62e-08	hypothetical protein
lcl|NZ_CP009291.1_cds_WP_007015123.1_851	1455	1.48022	1.07e-22	Up	1.01e-23	glutamate--tRNA ligase
lcl|NZ_CP009291.1_cds_WP_007013048.1_2072	567	1.76691	2.39e-29	Up	1.25e-30	threonine synthase
lcl|NZ_CP009293.1_cds_WP_007015374.1_4699	2523	1.49668	4.12e-30	Up	2.05e-31	MULTISPECIES: cytochrome b561
lcl|NZ_CP009291.1_cds_WP_038577687.1_3098	546	-1.04968	3.16e-09	Down	9.19e-10	phosphinothricin acetyltransferase
lcl|NZ_CP009291.1_cds_WP_038577746.1_3514	699	1.17802	1.08e-13	Up	2.05e-14	hypothetical protein JI59_17005
lcl|NZ_CP009291.1_cds_WP_038575862.1_2018	1758	1.7544	8.98e-40	Up	2.11e-41	arginine--tRNA ligase
lcl|NZ_CP009291.1_cds_WP_007015211.1_938	1377	2.06095	2.68e-40	Up	6.1e-42	tRNA (uracil-5-)-methyltransferase Gid
lcl|NZ_CP009293.1_cds_WP_039858559.1_4618	276	1.2224	4.73e-10	Up	1.26e-10	MULTISPECIES: transcriptional regulator
lcl|NZ_CP009291.1_cds_WP_038576879.1_911	705	1.15611	2.29e-12	Up	4.97e-13	cobalamin-5-phosphate synthase CobS
lcl|NZ_CP009291.1_cds_WP_007013128.1_1993	636	1.77825	1.1e-16	Up	1.65e-17	dethiobiotin synthase
lcl|NZ_CP009291.1_cds_WP_038577227.1_1717	969	1.37875	7.04e-13	Up	1.47e-13	NADH dehydrogenase
lcl|NZ_CP009291.1_cds_WP_007012618.1_2479	642	1.20974	3.66e-09	Up	1.07e-09	16S rRNA methyltransferase
lcl|NZ_CP009291.1_cds_WP_007012267.1_2820	135	1.56287	1.25e-24	Up	1.01e-25	#VALUE!
lcl|NZ_CP009291.1_cds_WP_007011674.1_3381	213	-1.24965	0.000352905	Down	0.000185101	hypothetical protein
lcl|NZ_CP009291.1_cds_WP_007012865.1_2241	276	-1.48552	5.54e-16	Down	8.84e-17	protein usg
lcl|NZ_CP009291.1_cds_WP_007011042.1_302	897	-1.71479	1.55e-10	Down	3.97e-11	ATPase
lcl|NZ_CP009291.1_cds_WP_007011911.1_3161	906	-1.48745	2.88e-09	Down	8.32e-10	integrase
lcl|NZ_CP009291.1_cds_WP_052117951.1_1495	672	2.15303	9.64e-47	Up	1.28e-48	hypothetical protein
lcl|NZ_CP009291.1_cds_WP_007014885.1_617	681	1.20212	7.59e-15	Up	1.33e-15	3-ketoacyl-ACP reductase
lcl|NZ_CP009291.1_cds_WP_007015210.1_937	459	1.32512	6.11e-24	Up	5.23e-25	hypothetical protein
lcl|NZ_CP009291.1_cds_WP_038577139.1_1538	858	-1.77152	5.42e-17	Down	7.95e-18	glucose-1-phosphate cytidylyltransferase
lcl|NZ_CP009293.1_cds_WP_039858586.1_4912	255	1.25677	5.22e-08	Up	1.72e-08	prevent-host-death protein
lcl|NZ_CP009292.1_cds_WP_007014314.1_4458	507	-1.23152	1.82e-08	Down	5.69e-09	hypothetical protein
lcl|NZ_CP009291.1_cds_WP_013834041.1_499	303	-1.31857	3.36e-19	Down	4.21e-20	hypothetical protein SPHV1_330033
lcl|NZ_CP009291.1_cds_WP_007015135.1_863	405	2.25435	2.91e-34	Up	1.04e-35	preprotein translocase subunit SecG
lcl|NZ_CP009291.1_cds_WP_007012902.1_2206	630	1.52619	1.84e-09	Up	5.25e-10	amino acid transporter
lcl|NZ_CP009291.1_cds_WP_007013703.1_1439	618	1.21939	1.56e-13	Up	3.04e-14	MULTISPECIES: electron transporter
lcl|NZ_CP009291.1_cds_WP_038577909.1_3904	1110	2.66501	9.07e-80	Up	1.43e-82	secretion protein HlyD
lcl|NZ_CP009291.1_cds_WP_038576795.1_618	480	1.37083	1.43e-13	Up	2.77e-14	alkyl hydroperoxide reductase
lcl|NZ_CP009291.1_cds_WP_007015273.1_998	987	1.62623	2.55e-25	Up	1.93e-26	glutathione synthase
lcl|NZ_CP009291.1_cds_WP_007012135.1_2946	1191	1.07522	4.25e-18	Up	5.77e-19	NAD(FAD)-utilizing dehydrogenase
lcl|NZ_CP009291.1_cds_WP_007011270.1_3766	384	-1.09771	0.0036243	Down	0.00218604	hypothetical protein
lcl|NZ_CP009291.1_cds_WP_007011828.1_3242	963	1.89212	4.96e-20	Up	5.75e-21	MULTISPECIES: malate dehydrogenase
lcl|NZ_CP009291.1_cds_WP_007011390.1_3656	1365	-1.0983	5.74e-12	Down	1.29e-12	hypothetical protein
lcl|NZ_CP009291.1_cds_WP_007015132.1_860	1512	2.00277	6.93e-53	Up	6.3e-55	anthranilate synthase component I
lcl|NZ_CP009291.1_cds_436	234	-1.13512	9.1e-07	Down	3.44e-07	transposase
lcl|NZ_CP009291.1_cds_WP_007013309.1_1813	315	-2.30194	1.52e-12	Down	3.25e-13	hypothetical protein NSU_2394
lcl|NZ_CP009292.1_cds_WP_007014432.1_4347	1722	-1.08249	2.97e-11	Down	7.09e-12	amidohydrolase
lcl|NZ_CP009291.1_cds_WP_007015249.1_975	393	1.17143	8.18e-06	Up	3.45e-06	acyl-CoA thioesterase
lcl|NZ_CP009291.1_cds_WP_007015054.1_785	1815	1.14285	2.59e-21	Up	2.71e-22	cobaltochelatase subunit CobT
lcl|NZ_CP009291.1_cds_WP_007015187.1_914	1461	1.4273	2.15e-30	Up	1.04e-31	cobyric acid synthase CobQ
lcl|NZ_CP009291.1_cds_WP_007012828.1_2276	495	1.46225	4.7e-19	Up	5.97e-20	MULTISPECIES: biopolymer transporter ExbD
lcl|NZ_CP009291.1_cds_WP_081473898.1_3814	696	1.39052	9.68e-44	Up	1.61e-45	hypothetical protein
lcl|NZ_CP009291.1_cds_WP_007011709.1_3349	1383	2.34335	7.62e-33	Up	3.1e-34	MULTISPECIES: ribosomal protein S12 methylthiotransferase
lcl|NZ_CP009291.1_cds_WP_007014027.1_1106	1041	-1.67605	4.91e-11	Down	1.2e-11	phage portal protein, PBSX family
lcl|NZ_CP009291.1_cds_WP_007011105.1_3929	870	1.10551	7.74e-09	Up	2.34e-09	N-acetylmuramoyl-L-alanine amidase
lcl|NZ_CP009291.1_cds_WP_013831460.1_1843	969	-1.6141	1.33e-11	Down	3.09e-12	hypothetical protein NSU_2366
lcl|NZ_CP009291.1_cds_WP_007013802.1_1346	723	2.17311	2.34e-19	Up	2.89e-20	UMP kinase
lcl|NZ_CP009291.1_cds_WP_007011545.1_3506	996	1.76563	4.55e-38	Up	1.27e-39	dimethylhistidine N-methyltransferase
lcl|NZ_CP009291.1_cds_WP_013832933.1_3212	582	1.49806	5.16e-12	Up	1.16e-12	MULTISPECIES: 50S ribosomal protein L5
lcl|NZ_CP009291.1_cds_WP_007015006.1_738	213	1.31646	6.91e-13	Up	1.44e-13	hypothetical protein
lcl|NZ_CP009291.1_cds_WP_007013729.1_1416	441	-1.65018	2.35e-16	Down	3.62e-17	OHCU decarboxylase
lcl|NZ_CP009291.1_cds_WP_007013730.1_1415	1449	-1.55974	2.25e-20	Down	2.54e-21	monooxygenase
lcl|NZ_CP009291.1_cds_WP_007013542.1_1584	432	1.45287	2.24e-11	Up	5.29e-12	oxidoreductase probably involved in sulfite reduction
lcl|NZ_CP009291.1_cds_WP_007012473.1_2628	516	1.0998	9.98e-06	Up	4.24e-06	50S ribosomal protein L10
lcl|NZ_CP009291.1_cds_WP_007013777.1_1369	588	2.0037	4.32e-15	Up	7.42e-16	F-type H+-transporting ATPase subunit b
lcl|NZ_CP009291.1_cds_WP_007013087.1_2033	555	1.19011	1.84e-07	Up	6.42e-08	hypothetical protein
lcl|NZ_CP009291.1_cds_WP_038575979.1_2299	1386	-1.29592	7.75e-19	Down	9.97e-20	amidohydrolase
lcl|NZ_CP009292.1_cds_WP_041565031.1_4344	387	-1.72288	6.22e-16	Down	1e-16	hypothetical protein
lcl|NZ_CP009291.1_cds_WP_007013544.1_1582	297	2.31913	2.07e-19	Up	2.54e-20	MULTISPECIES: hypothetical protein
lcl|NZ_CP009291.1_cds_WP_007013362.1_1762	624	-5.34792	1.69e-169	Down	3.35e-173	autoinducer synthesis protein
lcl|NZ_CP009291.1_cds_WP_038577752.1_3551	1038	1.18669	3.61e-07	Up	1.31e-07	cobalamin biosynthesis protein CobW
lcl|NZ_CP009291.1_cds_WP_007013821.1_1328	1968	2.31139	6.92e-56	Up	4.65e-58	potassium transporter Kup
lcl|NZ_CP009291.1_cds_WP_007013838.1_1310	237	1.85257	1.27e-30	Up	6.07e-32	MULTISPECIES: acyl carrier protein
lcl|NZ_CP009291.1_cds_WP_007014832.1_569	966	1.71682	7.68e-40	Up	1.79e-41	pyridoxal-5'-phosphate-dependent protein
lcl|NZ_CP009293.1_cds_WP_039858509.1_4654	2508	1.40846	7.8e-27	Up	5.12e-28	MULTISPECIES: ATPase
lcl|NZ_CP009291.1_cds_WP_007011145.1_3889	1383	-1.22358	1.11e-11	Down	2.56e-12	MscS mechanosensitive ion channel
lcl|NZ_CP009291.1_cds_WP_007012259.1_2827	663	1.45298	4.28e-27	Up	2.74e-28	MULTISPECIES: glutathione S-transferase
lcl|NZ_CP009291.1_cds_WP_007013113.1_2008	1254	2.28219	3.49e-61	Up	1.17e-63	MULTISPECIES: threonine ammonia-lyase
lcl|NZ_CP009291.1_cds_WP_007011108.1_3926	783	1.92812	2.85e-15	Up	4.82e-16	MULTISPECIES: succinate dehydrogenase iron-sulfur subunit
lcl|NZ_CP009295.1_cds_WP_007015704.1_4939	237	-1.06916	1.07e-17	Down	1.51e-18	transcriptional regulator
lcl|NZ_CP009293.1_cds_WP_081474086.1_4915	243	-1.66856	0.000465583	Down	0.000248618	integrase (plasmid)
lcl|NZ_CP009291.1_cds_WP_007015300.1_1022	906	2.82249	2.81e-60	Up	1.11e-62	glycine--tRNA ligase subunit alpha
lcl|NZ_CP009291.1_cds_WP_081473988.1_1466	429	1.04231	2.45e-12	Up	5.34e-13	DNA repair protein RadC
lcl|NZ_CP009291.1_cds_WP_007011788.1_3275	1326	1.33464	1.18e-16	Up	1.78e-17	histidine kinase
lcl|NZ_CP009291.1_cds_WP_007014849.1_585	894	1.44317	4.77e-15	Up	8.23e-16	GTPase Era
lcl|NZ_CP009294.1_cds_WP_007015882.1_130	1233	-1.77418	1.78e-25	Down	1.3e-26	hypothetical protein
lcl|NZ_CP009291.1_cds_WP_038576282.1_3225	228	1.01408	2.77e-12	Up	6.05e-13	hypothetical protein
lcl|NZ_CP009291.1_cds_WP_007014953.1_685	1095	1.07008	1.24e-05	Up	5.36e-06	LuxR family transcriptional regulator
lcl|NZ_CP009291.1_cds_WP_052117814.1_531	954	-1.09625	5.21e-08	Down	1.72e-08	N-formylglutamate amidohydrolase
lcl|NZ_CP009291.1_cds_WP_081473969.1_1920	786	1.18262	4.64e-16	Up	7.34e-17	3-alpha,7-alpha,12-alpha-trihydroxy-5-beta-cholest-24-enoyl-CoA hydratase [Novosphingobium pentaro
lcl|NZ_CP009291.1_cds_WP_007011398.1_3648	1158	-1.00986	0.000113074	Down	5.53e-05	acetyl-CoA acetyltransferase
lcl|NZ_CP009291.1_cds_WP_007011829.1_3241	891	1.4807	2.31e-09	Up	6.63e-10	succinate--CoA ligase subunit alpha
lcl|NZ_CP009291.1_cds_1710	684	-1.43328	6.16e-14	Down	1.15e-14	hypothetical protein
lcl|NZ_CP009291.1_cds_WP_007013424.1_1704	936	-1.99871	5.05e-08	Down	1.66e-08	chromosome segregation ATPase
lcl|NZ_CP009291.1_cds_WP_007011973.1_3102	399	-1.71224	2.14e-15	Down	3.59e-16	hypothetical protein
lcl|NZ_CP009291.1_cds_WP_007015308.1_1032	759	1.11219	5.46e-11	Up	1.34e-11	membrane protein
lcl|NZ_CP009291.1_cds_WP_038575683.1_1583	1635	1.92346	2.93e-13	Up	5.86e-14	sulfite reductase
lcl|NZ_CP009291.1_cds_WP_007011277.1_3762	1497	-1.22294	1.5e-09	Down	4.23e-10	hypothetical protein
lcl|NZ_CP009291.1_cds_WP_007015848.1_2602	363	-1.97597	1.03e-14	Down	1.81e-15	hypothetical protein
lcl|NZ_CP009292.1_cds_WP_007014465.1_4314	462	-1.57002	1.08e-10	Down	2.72e-11	hypothetical protein
lcl|NZ_CP009291.1_cds_WP_007012647.1_2450	1290	1.36104	4.87e-28	Up	2.9e-29	gamma-glutamyl-phosphate reductase
lcl|NZ_CP009291.1_cds_WP_007013121.1_2000	924	1.14204	1.46e-15	Up	2.41e-16	N-acetyl-gamma-glutamyl-phosphate reductase
lcl|NZ_CP009291.1_cds_WP_038576768.1_519	732	1.93521	5.86e-24	Up	4.97e-25	oxidoreductase
lcl|NZ_CP009291.1_cds_WP_007014889.1_621	2355	1.1808	9.69e-20	Up	1.16e-20	two-component sensor histidine kinase
lcl|NZ_CP009296.1_cds_255	180	-1.96189	8.21e-05	Down	3.93e-05	DNA methyltransferase (plasmid)
lcl|NZ_CP009291.1_cds_WP_007013776.1_1370	495	2.34351	9.13e-22	Up	9.33e-23	MULTISPECIES: F-type H+-transporting ATPase subunit b
lcl|NZ_CP009291.1_cds_WP_007014960.1_693	1446	1.03406	7.64e-15	Up	1.34e-15	RND transporter
lcl|NZ_CP009291.1_cds_WP_007011621.1_3433	1650	2.0947	4.67e-34	Up	1.71e-35	trigger factor
lcl|NZ_CP009291.1_cds_WP_007012149.1_2934	744	-1.14141	1.15e-14	Down	2.03e-15	hypothetical protein
lcl|NZ_CP009291.1_cds_WP_007012597.1_2499	639	1.26416	7.59e-10	Up	2.09e-10	hydrolase
lcl|NZ_CP009291.1_cds_WP_007013501.1_1622	270	1.40236	1.25e-10	Up	3.16e-11	MULTISPECIES: transglycosylase
lcl|NZ_CP009292.1_cds_WP_007014270.1_4498	1005	1.06433	4.3e-07	Up	1.56e-07	fructose-bisphosphatase
lcl|NZ_CP009294.1_cds_WP_007015909.1_154	489	-1.93314	1.36e-43	Down	2.34e-45	inner membrane protein (plasmid)
lcl|NZ_CP009292.1_cds_WP_007014661.1_4131	717	-1.03208	4.11e-09	Down	1.21e-09	hypothetical protein
lcl|NZ_CP009291.1_cds_WP_007011536.1_3516	612	1.10082	2.16e-10	Up	5.59e-11	hydrolase
lcl|NZ_CP009295.1_cds_WP_007015801.1_4977	1215	-1.1965	4.29e-15	Down	7.37e-16	kinase
lcl|NZ_CP009291.1_cds_WP_007015330.1_1053	345	-1.10873	0.000132033	Down	6.51e-05	transposase
lcl|NZ_CP009291.1_cds_WP_007012138.1_2943	2178	-1.18117	2.15e-14	Down	3.88e-15	TonB-dependent receptor
lcl|NZ_CP009291.1_cds_WP_007011708.1_3350	393	-1.63244	1.38e-23	Down	1.21e-24	hypothetical protein
lcl|NZ_CP009291.1_cds_WP_007015100.1_828	201	2.41261	1.62e-35	Up	5.16e-37	MULTISPECIES: hypothetical protein
lcl|NZ_CP009291.1_cds_WP_007012203.1_2881	2256	1.25068	3.41e-28	Up	2.01e-29	xanthine dehydrogenase
lcl|NZ_CP009291.1_cds_WP_007011762.1_3300	1578	1.28101	1.49e-16	Up	2.27e-17	glycine/betaine ABC transporter
lcl|NZ_CP009291.1_cds_WP_007014001.1_1133	1014	-1.24318	3.69e-14	Down	6.78e-15	phage late control protein
lcl|NZ_CP009291.1_cds_WP_007011715.1_3344	432	1.90424	3.06e-09	Up	8.88e-10	50S ribosomal protein L11
lcl|NZ_CP009291.1_cds_WP_007012734.1_2366	1137	1.05024	1.38e-14	Up	2.46e-15	phosphatidylglycerophosphate synthase
lcl|NZ_CP009292.1_cds_WP_007014585.1_4198	2283	1.61644	2.04e-20	Up	2.3e-21	malate dehydrogenase
lcl|NZ_CP009292.1_cds_WP_007014565.1_4216	366	-1.18485	2.18e-14	Down	3.94e-15	hypothetical protein
lcl|NZ_CP009291.1_cds_WP_007012580.1_2516	567	-1.21919	7.21e-07	Down	2.69e-07	membrane protein
lcl|NZ_CP009291.1_cds_WP_007011557.1_3495	963	1.46346	9.69e-20	Up	1.16e-20	4-hydroxy-3-methylbut-2-enyl diphosphate reductase
lcl|NZ_CP009291.1_cds_WP_038575356.1_550	1314	2.23499	2.06e-16	Up	3.14e-17	adenylosuccinate lyase
lcl|NZ_CP009291.1_cds_WP_007012422.1_2676	306	-1.33546	1.43e-06	Down	5.52e-07	hypothetical protein
lcl|NZ_CP009291.1_cds_WP_007011731.1_3328	1920	1.20734	2.73e-29	Up	1.44e-30	asparagine synthetase B
lcl|NZ_CP009291.1_cds_WP_007015257.1_982	1632	1.10974	3.07e-26	Up	2.08e-27	MFS transporter
lcl|NZ_CP009292.1_cds_WP_081474010.1_4035	213	-1.21932	2.37e-07	Down	8.38e-08	transposase
lcl|NZ_CP009291.1_cds_WP_007011125.1_3909	264	1.56021	5.6e-22	Up	5.58e-23	MULTISPECIES: acyl carrier protein
lcl|NZ_CP009291.1_cds_WP_013832418.1_1494	375	2.30247	8.98e-26	Up	6.37e-27	hypothetical protein
lcl|NZ_CP009291.1_cds_WP_052117970.1_2536	447	1.29678	6.93e-11	Up	1.71e-11	hypothetical protein
lcl|NZ_CP009291.1_cds_WP_007015125.1_853	696	-1.02901	2.37e-11	Down	5.62e-12	repressor LexA
lcl|NZ_CP009291.1_cds_WP_007013676.1_1464	1635	1.12118	2.59e-10	Up	6.75e-11	transcription termination/antitermination protein NusA
lcl|NZ_CP009291.1_cds_WP_007010969.1_377	1029	1.77598	5.16e-20	Up	6.01e-21	MULTISPECIES: S-adenosylmethionine:tRNA ribosyltransferase-isomerase
lcl|NZ_CP009291.1_cds_WP_038577099.1_1417	888	-1.82494	1.71e-20	Down	1.9e-21	chitin deacetylase
lcl|NZ_CP009291.1_cds_WP_007015217.1_943	654	1.74884	9.48e-19	Up	1.23e-19	carbonate dehydratase
lcl|NZ_CP009291.1_cds_WP_038575476.1_1019	759	1.50555	2.77e-14	Up	5.02e-15	methyltransferase
lcl|NZ_CP009291.1_cds_WP_007013877.1_1261	471	-1.04639	2.08e-07	Down	7.29e-08	hypothetical protein
lcl|NZ_CP009292.1_cds_4013	618	-1.08578	0.00033172	Down	0.000173465	putative transposase
lcl|NZ_CP009291.1_cds_WP_038575650.1_1472	861	-1.55688	1.59e-37	Down	4.46e-39	phage shock protein PspA
lcl|NZ_CP009291.1_cds_WP_007015318.1_1041	348	-1.23547	1.37e-10	Down	3.48e-11	transposase
lcl|NZ_CP009291.1_cds_WP_038576181.1_2919	213	-1.96829	0.000283238	Down	0.000146601	hypothetical protein
lcl|NZ_CP009291.1_cds_WP_007011594.1_3458	885	1.03943	3.45e-12	Up	7.58e-13	ABC transporter ATP-binding protein
lcl|NZ_CP009291.1_cds_WP_007011310.1_3730	423	2.51198	1.87e-23	Up	1.66e-24	nucleoside-diphosphate kinase
lcl|NZ_CP009291.1_cds_WP_007013307.1_1815	243	-1.10865	5.36e-05	Down	2.5e-05	hypothetical protein
lcl|NZ_CP009291.1_cds_WP_007013428.1_1698	2313	-1.00349	2.1e-07	Down	7.38e-08	conjugal transfer protein TraD
lcl|NZ_CP009291.1_cds_WP_007011582.1_3471	1488	1.32987	1.56e-09	Up	4.4e-10	aspartyl/glutamyl-tRNA amidotransferase subunit A
lcl|NZ_CP009291.1_cds_WP_038575460.1_945	447	1.47702	3.39e-16	Up	5.26e-17	ubiquinone-binding protein
lcl|NZ_CP009291.1_cds_WP_007015136.1_864	1629	1.52763	4.48e-20	Up	5.15e-21	MULTISPECIES: CTP synthetase
lcl|NZ_CP009291.1_cds_WP_007011857.1_3215	534	1.39865	9.4e-12	Up	2.15e-12	50S ribosomal protein L6
lcl|NZ_CP009291.1_cds_WP_007012344.1_2747	1791	-1.10277	2.83e-11	Down	6.73e-12	acyl-CoA dehydrogenase
lcl|NZ_CP009291.1_cds_WP_007015316.1_1039	1113	1.57249	4.28e-37	Up	1.24e-38	rod shape-determining protein RodA
lcl|NZ_CP009292.1_cds_WP_081474016.1_3982	336	-1.80541	5.26e-07	Down	1.93e-07	hypothetical protein
lcl|NZ_CP009291.1_cds_WP_013833797.1_795	180	1.66408	1.08e-43	Up	1.84e-45	MULTISPECIES: 50S ribosomal protein L32
lcl|NZ_CP009291.1_cds_3658	1577	-1.47778	2.32e-28	Down	1.34e-29	DitF protein
lcl|NZ_CP009291.1_cds_WP_007011375.1_3670	1071	-1.26459	4.49e-10	Down	1.2e-10	alcohol dehydrogenase
lcl|NZ_CP009291.1_cds_WP_007014770.1_510	1173	1.63813	3.66e-43	Up	6.58e-45	RNA methyltransferase
lcl|NZ_CP009295.1_cds_WP_007015725.1_5046	870	1.38382	3.41e-16	Up	5.29e-17	glucose-1-phosphate thymidylyltransferase
lcl|NZ_CP009292.1_cds_4005	922	-1.20507	1.54e-14	Down	2.75e-15	transposase
lcl|NZ_CP009291.1_cds_WP_013831912.1_2044	1362	1.48053	1.29e-25	Up	9.23e-27	pyrrolo-quinoline quinone
lcl|NZ_CP009291.1_cds_WP_007011319.1_3721	285	-1.29241	4.28e-11	Down	1.04e-11	membrane protein
lcl|NZ_CP009291.1_cds_WP_007012260.1_2826	1002	2.03099	9.83e-49	Up	1.18e-50	MULTISPECIES: inorganic phosphate transporter
lcl|NZ_CP009291.1_cds_WP_007013825.1_1324	1179	1.73371	4.19e-56	Up	2.73e-58	2-methylthioadenine synthase
lcl|NZ_CP009291.1_cds_WP_007012141.1_2941	609	-1.03049	0.000215369	Down	0.000109855	transcriptional regulator
lcl|NZ_CP009291.1_cds_WP_038575864.1_2020	1335	1.99928	1.97e-20	Up	2.21e-21	tRNA-2-methylthio-N(6)-dimethylallyladenosine synthase MiaB
lcl|NZ_CP009291.1_cds_WP_007013971.1_1171	1284	-1.2984	1.14e-19	Down	1.37e-20	hypothetical protein
lcl|NZ_CP009291.1_cds_WP_007013247.1_1879	1143	1.32951	2.23e-10	Up	5.8e-11	thiolase
lcl|NZ_CP009295.1_cds_WP_007015759.1_5012	720	1.99951	7.07e-21	Up	7.63e-22	MULTISPECIES: high frequency lysogenization protein HflD
lcl|NZ_CP009292.1_cds_WP_007014130.1_3978	1365	1.62297	5.47e-41	Up	1.19e-42	MFS transporter
lcl|NZ_CP009291.1_cds_WP_038576039.1_2480	1848	1.13517	1.96e-18	Up	2.59e-19	tRNA uridine(34) 5-carboxymethylaminomethyl synthesis enzyme MnmG [Novosphingobium pentaromativora
lcl|NZ_CP009291.1_cds_WP_007010961.1_385	726	1.91642	6.55e-26	Up	4.51e-27	MULTISPECIES: rRNA methyltransferase
lcl|NZ_CP009293.1_cds_WP_007015511.1_4895	498	1.02375	1.82e-14	Up	3.28e-15	MULTISPECIES: MucR family transcriptional regulator
lcl|NZ_CP009291.1_cds_WP_007011437.1_3611	321	-1.03364	0.000530288	Down	0.000285475	hypothetical protein
lcl|NZ_CP009291.1_cds_WP_081474074.1_905	333	-1.16784	1.6e-05	Down	6.98e-06	peptidase M23B
lcl|NZ_CP009292.1_cds_WP_007014045.1_4059	381	-1.14779	1.7e-05	Down	7.4e-06	Putative X-Pro dipeptidase
lcl|NZ_CP009295.1_cds_WP_007015779.1_4954	624	-1.05719	1.77e-05	Down	7.74e-06	hypothetical protein
lcl|NZ_CP009291.1_cds_WP_007012897.1_2210	1755	1.13208	6.68e-09	Up	2e-09	sodium/hydrogen exchanger
lcl|NZ_CP009291.1_cds_WP_013831562.1_2373	609	-1.23557	1.24e-19	Down	1.49e-20	HNH endonuclease
lcl|NZ_CP009291.1_cds_WP_007011488.1_3562	783	1.80052	4.56e-27	Up	2.93e-28	precorrin-6A synthase (deacetylating)
lcl|NZ_CP009291.1_cds_WP_013833228.1_3719	594	1.03444	8.69e-07	Up	3.28e-07	hypothetical protein NSU_0405
lcl|NZ_CP009295.1_cds_WP_007015753.1_5018	1179	1.34435	4.14e-15	Up	7.09e-16	transcriptional regulator
lcl|NZ_CP009291.1_cds_WP_007011397.1_3649	303	-1.62319	1.52e-39	Down	3.7e-41	hypothetical protein
lcl|NZ_CP009291.1_cds_WP_007013332.1_1793	597	1.05295	2.42e-12	Up	5.26e-13	alkaline phosphatase
lcl|NZ_CP009291.1_cds_WP_037467461.1_1070	1245	-1.29903	6.93e-18	Down	9.58e-19	Integrase
lcl|NZ_CP009291.1_cds_WP_007012932.1_2179	900	1.78507	1.72e-35	Up	5.56e-37	prolipoprotein diacylglyceryl transferase
lcl|NZ_CP009292.1_cds_WP_007014506.1_4272	3120	1.00994	4.83e-18	Up	6.58e-19	hybrid sensor histidine kinase/response regulator
lcl|NZ_CP009291.1_cds_WP_007013453.1_1670	522	-1.14012	0.000753443	Down	0.0004135	conjugal transfer protein TraF
lcl|NZ_CP009295.1_cds_WP_039858828.1_5042	1131	1.73329	3.17e-25	Up	2.43e-26	capsule biosynthesis protein (plasmid)
lcl|NZ_CP009292.1_cds_WP_007014419.1_4361	1590	-1.81229	6.47e-25	Down	5.08e-26	hypothetical protein
lcl|NZ_CP009292.1_cds_WP_007014702.1_4093	870	-1.9517	1.43e-19	Down	1.73e-20	Aldehyde Dehydrogenase
lcl|NZ_CP009291.1_cds_WP_007011086.1_3946	879	1.45489	7.86e-17	Up	1.17e-17	3-methyl-2-oxobutanoate hydroxymethyltransferase
lcl|NZ_CP009291.1_cds_WP_007014893.1_625	2997	1.30543	3.1e-29	Up	1.65e-30	helicase
lcl|NZ_CP009291.1_cds_WP_081473942.1_2888	1647	-1.77787	1.41e-19	Down	1.7e-20	type I secretion protein TolC
lcl|NZ_CP009291.1_cds_WP_038576590.1_3850	336	2.63823	3.15e-35	Up	1.04e-36	MULTISPECIES: preprotein translocase subunit YajC
lcl|NZ_CP009291.1_cds_WP_007013818.1_1331	555	1.19971	1.11e-20	Up	1.22e-21	alkyl hydroperoxide reductase
lcl|NZ_CP009291.1_cds_677	1988	2.34352	3.91e-27	Up	2.49e-28	transketolase
lcl|NZ_CP009293.1_cds_WP_007015515.1_4891	1098	1.28896	1.1e-24	Up	8.89e-26	hypothetical protein
lcl|NZ_CP009291.1_cds_WP_007011157.1_3877	363	1.43911	4.14e-08	Up	1.34e-08	small subunit ribosomal protein S6
lcl|NZ_CP009291.1_cds_WP_007012579.1_2517	360	-1.23144	1.9e-18	Down	2.5e-19	PadR family transcriptional regulator
lcl|NZ_CP009295.1_cds_WP_039858906.1_4989	183	-1.46232	5.77e-07	Down	2.13e-07	hypothetical protein
lcl|NZ_CP009291.1_cds_WP_007012643.1_2454	702	1.08694	2.18e-24	Up	1.78e-25	cytoplasmic protein
lcl|NZ_CP009292.1_cds_WP_039858145.1_4102	1431	-1.12698	1.02e-10	Down	2.56e-11	ATP synthase subunit beta
lcl|NZ_CP009291.1_cds_WP_081473991.1_1413	2148	-2.04349	7.86e-22	Down	7.94e-23	TonB-dependent receptor
lcl|NZ_CP009291.1_cds_WP_007011149.1_3885	936	1.33214	1.58e-17	Up	2.25e-18	malonyl CoA-acyl carrier protein transacylase
lcl|NZ_CP009294.1_cds_WP_039859106.1_91	327	-1.06531	2.05e-06	Down	8.06e-07	MULTISPECIES: membrane protein
lcl|NZ_CP009292.1_cds_WP_007014441.1_4337	603	-1.63731	7.96e-28	Down	4.8e-29	acyl-CoA dehydrogenase
lcl|NZ_CP009291.1_cds_WP_007010971.1_375	531	1.28668	8.13e-26	Up	5.72e-27	pantetheine-phosphate adenylyltransferase
lcl|NZ_CP009291.1_cds_WP_007011490.1_3560	786	1.85292	2.5e-23	Up	2.24e-24	precorrin-4 C(11)-methyltransferase
lcl|NZ_CP009291.1_cds_WP_007015023.1_754	1110	1.27536	1.4e-24	Up	1.13e-25	dihydropteroate synthase
lcl|NZ_CP009291.1_cds_WP_007013846.1_1296	1731	-1.1041	3.17e-15	Down	5.37e-16	hypothetical protein, partial
lcl|NZ_CP009291.1_cds_WP_007012781.1_2318	474	1.13434	1.08e-12	Up	2.29e-13	MULTISPECIES: peroxiredoxin
lcl|NZ_CP009291.1_cds_WP_007013780.1_1366	1704	1.58428	2.79e-16	Up	4.3e-17	MULTISPECIES: 30S ribosomal protein S1
lcl|NZ_CP009291.1_cds_WP_007012502.1_2594	1182	1.24947	6.24e-23	Up	5.82e-24	RND transporter
lcl|NZ_CP009291.1_cds_WP_007014848.1_584	1122	1.03294	1.48e-13	Up	2.86e-14	hypothetical protein
lcl|NZ_CP009292.1_cds_4092	1130	-1.48014	2.36e-13	Down	4.69e-14	Transposase
lcl|NZ_CP009291.1_cds_1038	2109	1.03826	8.84e-14	Up	1.67e-14	penicillin-binding protein 2
lcl|NZ_CP009291.1_cds_WP_038575603.1_1357	393	-2.42146	1.22e-55	Down	8.41e-58	hypothetical protein
lcl|NZ_CP009292.1_cds_WP_007014037.1_4067	339	-1.06742	6.54e-08	Down	2.17e-08	hypothetical protein NSU_3129
lcl|NZ_CP009291.1_cds_WP_007015306.1_1030	1101	2.81904	1.08e-29	Up	5.55e-31	MULTISPECIES: GTP-binding protein YchF
lcl|NZ_CP009291.1_cds_WP_007013672.1_1468	303	1.04593	5.13e-10	Up	1.38e-10	hypothetical protein SPHV1_50043
lcl|NZ_CP009292.1_cds_WP_007014092.1_4012	1377	-1.45108	1.3e-17	Down	1.83e-18	metallophosphoesterase (plasmid)
lcl|NZ_CP009291.1_cds_WP_081473886.1_352	1326	-1.01858	1.38e-08	Down	4.25e-09	hypothetical protein
lcl|NZ_CP009292.1_cds_WP_007014609.1_4176	270	-1.44613	1.09e-08	Down	3.31e-09	hypothetical protein
lcl|NZ_CP009291.1_cds_WP_007011625.1_3431	981	2.2629	4.76e-24	Up	3.99e-25	aspartate carbamoyltransferase
lcl|NZ_CP009291.1_cds_WP_038575450.1_909	1017	1.25038	6.11e-22	Up	6.11e-23	nicotinate-nucleotide--dimethylbenzimidazole phosphoribosyltransferase [Novosphingobium pentaromat
lcl|NZ_CP009291.1_cds_WP_007011037.1_308	1650	-1.76054	4.57e-21	Down	4.87e-22	transposase
lcl|NZ_CP009291.1_cds_WP_007012234.1_2851	1602	2.0696	5.78e-34	Up	2.13e-35	lipid II flippase MurJ
lcl|NZ_CP009291.1_cds_WP_038577685.1_3092	1275	2.14249	7.5e-59	Up	3.56e-61	Bcr/CflA subfamily drug resistance transporter
lcl|NZ_CP009291.1_cds_WP_007012242.1_2843	1578	1.83219	4.6e-50	Up	5.09e-52	2-polyprenylphenol 6-hydroxylase
lcl|NZ_CP009291.1_cds_WP_038576807.1_652	990	1.82143	4.93e-30	Up	2.47e-31	hypothetical protein
lcl|NZ_CP009291.1_cds_WP_007015008.1_739	657	1.20659	1.23e-06	Up	4.71e-07	MULTISPECIES: alpha/beta hydrolase
lcl|NZ_CP009291.1_cds_WP_007013881.1_1257	2703	-1.09764	6.88e-07	Down	2.55e-07	conjugal transfer protein TraG
lcl|NZ_CP009291.1_cds_WP_038577581.1_2716	213	1.61002	9.85e-12	Up	2.26e-12	hypothetical protein
lcl|NZ_CP009291.1_cds_WP_013832201.1_3134	513	1.5988	1.44e-25	Up	1.04e-26	thioesterase
lcl|NZ_CP009291.1_cds_WP_007011067.1_270	909	-2.21724	2.74e-52	Down	2.65e-54	genomic island protein
lcl|NZ_CP009291.1_cds_WP_007011290.1_3748	783	2.09994	3.97e-22	Up	3.93e-23	MULTISPECIES: phosphoribosylaminoimidazolesuccinocarboxamide synthase
lcl|NZ_CP009291.1_cds_WP_007015108.1_836	306	1.9353	2.53e-28	Up	1.47e-29	MULTISPECIES: NADH-quinone oxidoreductase
lcl|NZ_CP009291.1_cds_WP_007011943.1_3129	729	2.0583	1.04e-57	Up	5.56e-60	MULTISPECIES: 1-(5-phosphoribosyl)-5-imidazole-4-carboxam
lcl|NZ_CP009291.1_cds_WP_007012594.1_2502	426	-1.95747	2.79e-22	Down	2.74e-23	inosine-5-monophosphate dehydrogenase
lcl|NZ_CP009291.1_cds_WP_007011524.1_3528	1233	1.16757	2.07e-19	Up	2.55e-20	SAM-dependent methyltransferase
lcl|NZ_CP009293.1_cds_WP_039858682.1_4786	291	-1.1371	0.00162416	Down	0.000929877	conjugal transfer protein TraL
lcl|NZ_CP009291.1_cds_WP_038576884.1_951	1428	1.87583	1.15e-38	Up	3.14e-40	sigma-54-dependent Fis family transcriptional regulator
lcl|NZ_CP009291.1_cds_WP_007012742.1_2358	918	1.09185	3.54e-16	Up	5.51e-17	multidrug transporter
lcl|NZ_CP009291.1_cds_WP_007014869.1_605	576	1.21735	1.12e-17	Up	1.57e-18	shikimate kinase
lcl|NZ_CP009291.1_cds_WP_007013694.1_1448	2766	1.90599	2.75e-17	Up	3.96e-18	aconitate hydratase
lcl|NZ_CP009291.1_cds_WP_038576160.1_2882	1023	1.14491	2.86e-20	Up	3.27e-21	ferrochelatase
lcl|NZ_CP009291.1_cds_WP_007013836.1_1312	1827	2.26347	9.62e-43	Up	1.81e-44	aspartate--tRNA ligase
lcl|NZ_CP009291.1_cds_WP_007015849.1_2601	273	-1.21484	5.48e-10	Down	1.48e-10	hypothetical protein
lcl|NZ_CP009291.1_cds_615	608	1.04294	3.59e-16	Up	5.61e-17	GTP cyclohydrolase I
lcl|NZ_CP009291.1_cds_WP_007014963.1_695	1206	1.6433	1.19e-39	Up	2.83e-41	membrane fusion protein
lcl|NZ_CP009291.1_cds_WP_007013154.1_1967	156	-1.67357	9.44e-22	Down	9.66e-23	hypothetical protein NSU_2239
lcl|NZ_CP009291.1_cds_WP_007012281.1_2807	1521	1.42338	1.04e-24	Up	8.34e-26	polysaccharide biosynthesis protein
lcl|NZ_CP009292.1_cds_WP_007014580.1_4203	1461	-1.02452	1.89e-09	Down	5.37e-10	hypothetical protein
lcl|NZ_CP009292.1_cds_WP_041565029.1_4318	192	-2.15024	4.11e-13	Down	8.34e-14	hypothetical protein
lcl|NZ_CP009291.1_cds_WP_007012658.1_2439	3441	1.01593	4.55e-26	Up	3.1e-27	transporter
lcl|NZ_CP009291.1_cds_WP_007013141.1_1980	714	1.37139	2.16e-22	Up	2.1e-23	MULTISPECIES: cell division ATP-binding protein FtsE
lcl|NZ_CP009291.1_cds_WP_038576384.1_3467	408	2.47468	1.01e-45	Up	1.42e-47	camphor resistance protein CrcB
lcl|NZ_CP009291.1_cds_WP_007011558.1_3494	981	1.85011	7.18e-25	Up	5.66e-26	homoserine kinase
lcl|NZ_CP009292.1_cds_WP_039858110.1_4218	723	-1.07637	4.66e-09	Down	1.38e-09	beta-ketoacyl-ACP reductase
lcl|NZ_CP009291.1_cds_WP_007012846.1_2258	1539	2.34068	2.01e-32	Up	8.42e-34	MULTISPECIES: peptide chain release factor 3
lcl|NZ_CP009292.1_cds_WP_007014282.1_4486	906	1.62304	2.17e-25	Up	1.62e-26	LysR family transcriptional regulator
lcl|NZ_CP009291.1_cds_WP_007012835.1_2269	936	1.95306	6.96e-18	Up	9.64e-19	MULTISPECIES: ribose-phosphate pyrophosphokinase
lcl|NZ_CP009291.1_cds_WP_007013635.1_1501	2373	-1.08455	2.21e-08	Down	6.98e-09	TonB-dependent receptor
lcl|NZ_CP009292.1_cds_WP_007014059.1_4045	843	-1.0001	1.35e-07	Down	4.62e-08	hypothetical protein
lcl|NZ_CP009291.1_cds_1385	235	-3.36409	9.84e-09	Down	2.99e-09	aminoglycoside phosphotransferase
lcl|NZ_CP009291.1_cds_WP_007014896.1_628	810	1.354	1.4e-18	Up	1.84e-19	inositol monophosphatase
lcl|NZ_CP009291.1_cds_WP_007011844.1_3228	1059	1.06858	1.8e-08	Up	5.63e-09	DNA-directed RNA polymerase subunit alpha
lcl|NZ_CP009291.1_cds_WP_007014834.1_572	1212	1.14835	7.51e-26	Up	5.24e-27	saccharopine dehydrogenase
lcl|NZ_CP009291.1_cds_WP_038575439.1_868	264	1.98829	2.85e-33	Up	1.11e-34	glutaredoxin 3
lcl|NZ_CP009291.1_cds_WP_007012244.1_2841	945	1.56415	7.16e-34	Up	2.68e-35	permease
lcl|NZ_CP009291.1_cds_WP_007010943.1_403	1287	1.48333	8.98e-26	Up	6.36e-27	phosphopyruvate hydratase
lcl|NZ_CP009291.1_cds_WP_081474004.1_1163	3003	-1.16726	7.76e-09	Down	2.34e-09	cation transporter
lcl|NZ_CP009291.1_cds_WP_007011224.1_3811	261	-1.81287	3.2e-07	Down	1.15e-07	hypothetical protein
lcl|NZ_CP009291.1_cds_WP_007011494.1_3556	777	1.67235	1.75e-23	Up	1.55e-24	precorrin-3B C(17)-methyltransferase
lcl|NZ_CP009291.1_cds_WP_007012131.1_2950	1320	-1.38096	3.35e-22	Down	3.31e-23	sugar transporter
lcl|NZ_CP009291.1_cds_WP_007012942.1_2170	1149	-1.10565	6.85e-07	Down	2.54e-07	FAD-dependent oxidoreductase
lcl|NZ_CP009291.1_cds_WP_038576765.1_513	1947	1.17994	5.84e-16	Up	9.36e-17	2-oxoglutarate ferredoxin oxidoreductase subunit alpha
lcl|NZ_CP009292.1_cds_WP_007014065.1_4039	681	-1.2598	2.45e-13	Down	4.89e-14	hypothetical protein
lcl|NZ_CP009291.1_cds_WP_038575714.1_1646	285	1.03632	1.07e-09	Up	2.99e-10	hypothetical protein
lcl|NZ_CP009291.1_cds_WP_007013112.1_2009	897	1.08932	1.05e-17	Up	1.46e-18	MULTISPECIES: oxidoreductase
lcl|NZ_CP009291.1_cds_WP_006832488.1_277	915	-1.0991	4.76e-08	Down	1.56e-08	MULTISPECIES: integrase
lcl|NZ_CP009291.1_cds_WP_007011221.1_3813	201	-1.04023	2.48e-06	Down	9.86e-07	transcriptional regulator
lcl|NZ_CP009291.1_cds_WP_007013817.1_1332	1947	1.56426	1.75e-39	Up	4.29e-41	c-type cytochrome biogenesis protein CcmF
lcl|NZ_CP009291.1_cds_WP_007012345.1_2746	2325	-1.41216	1.72e-13	Down	3.36e-14	3-hydroxyacyl-CoA dehydrogenase
lcl|NZ_CP009291.1_cds_WP_007014028.1_1105	813	-1.36621	5.72e-09	Down	1.7e-09	DNA methyltransferase
lcl|NZ_CP009292.1_cds_4467	765	-1.92284	1.44e-15	Down	2.37e-16	transposase
lcl|NZ_CP009293.1_cds_WP_041565049.1_4728	195	1.28732	5.26e-10	Up	1.42e-10	hypothetical protein
lcl|NZ_CP009291.1_cds_WP_007014975.1_707	444	2.12503	9.97e-33	Up	4.1e-34	MULTISPECIES: transcription antitermination factor NusB
lcl|NZ_CP009291.1_cds_1636	1159	1.29519	7.75e-27	Up	5.07e-28	glycosyl transferase family 1
lcl|NZ_CP009291.1_cds_WP_007012909.1_2200	477	1.36079	3.69e-12	Up	8.15e-13	MULTISPECIES: crossover junction endodeoxyribonuclease RuvC
lcl|NZ_CP009291.1_cds_WP_081473987.1_1488	309	-1.4903	1.21e-15	Down	1.98e-16	pilus assembly protein PilZ
lcl|NZ_CP009295.1_cds_WP_007015761.1_5010	894	1.95229	1.58e-47	Up	2.03e-49	MULTISPECIES: hydrogenase accessory protein HypB
lcl|NZ_CP009291.1_cds_WP_007011849.1_3223	648	1.31634	7.11e-15	Up	1.24e-15	adenylate kinase
lcl|NZ_CP009292.1_cds_WP_039858065.1_4309	390	-2.02658	8.71e-23	Down	8.2e-24	hypothetical protein
lcl|NZ_CP009291.1_cds_WP_007011226.1_3809	552	-1.11099	1.54e-07	Down	5.32e-08	hypothetical protein
lcl|NZ_CP009291.1_cds_WP_007015053.1_784	651	1.97379	5.03e-20	Up	5.86e-21	fructose-6-phosphate aldolase
lcl|NZ_CP009291.1_cds_WP_007013833.1_1316	594	1.30479	5.47e-24	Up	4.61e-25	CDP-diacylglycerol--glycerol-3-phosphate 3-phosphatidyltransferase [Novosphingobium pentaromativor
lcl|NZ_CP009291.1_cds_WP_051010081.1_824	558	2.31399	8.71e-23	Up	8.19e-24	MULTISPECIES: NADH-quinone oxidoreductase subunit B
lcl|NZ_CP009294.1_cds_WP_007015871.1_120	1107	-1.51545	2.93e-18	Down	3.91e-19	hypothetical protein NSU_pLA1016
lcl|NZ_CP009295.1_cds_WP_011536531.1_5021	213	1.40741	3.52e-19	Up	4.41e-20	#VALUE!
lcl|NZ_CP009291.1_cds_WP_007015149.1_876	417	1.01973	8.04e-11	Up	2e-11	hypothetical protein
lcl|NZ_CP009291.1_cds_WP_007014795.1_533	1422	1.01285	1.76e-11	Up	4.14e-12	D-2-hydroxyacid dehydrogenase
lcl|NZ_CP009291.1_cds_WP_007011856.1_3216	339	1.43765	3.94e-11	Up	9.51e-12	MULTISPECIES: 50S ribosomal protein L18
lcl|NZ_CP009291.1_cds_WP_007014831.1_568	429	-1.65295	8.51e-18	Down	1.18e-18	membrane protein
lcl|NZ_CP009291.1_cds_WP_007013660.1_1479	360	1.24907	2.11e-12	Up	4.55e-13	Inner membrane protein ybaN
lcl|NZ_CP009294.1_cds_WP_007015913.1_158	288	-1.41407	1.73e-07	Down	5.99e-08	hypothetical protein
lcl|NZ_CP009294.1_cds_WP_007015939.1_182	1356	-1.60132	1.92e-19	Down	2.34e-20	MULTISPECIES: integrase
lcl|NZ_CP009293.1_cds_WP_039858786.1_4713	597	1.56323	7.49e-25	Up	5.92e-26	electron transporter
lcl|NZ_CP009291.1_cds_WP_007013822.1_1327	573	-1.05461	2.86e-10	Down	7.48e-11	MULTISPECIES: membrane protein
lcl|NZ_CP009291.1_cds_WP_007014801.1_539	966	1.78949	7.01e-24	Up	6.02e-25	pseudouridine synthase
lcl|NZ_CP009291.1_cds_WP_007013773.1_1373	321	1.33357	1.8e-13	Up	3.53e-14	MULTISPECIES: ATP-binding protein
lcl|NZ_CP009291.1_cds_WP_038576901.1_1014	1278	1.57586	2.33e-25	Up	1.74e-26	MFS transporter
lcl|NZ_CP009291.1_cds_WP_007011596.1_3457	1116	1.14527	5.27e-13	Up	1.08e-13	ABC transporter permease
lcl|NZ_CP009291.1_cds_WP_007011626.1_3430	1251	2.05864	9.66e-37	Up	2.86e-38	dihydroorotase
lcl|NZ_CP009291.1_cds_WP_007014764.1_504	1809	1.81788	2.61e-24	Up	2.15e-25	MULTISPECIES: succinate dehydrogenase flavoprotein subunit
lcl|NZ_CP009291.1_cds_WP_007011172.1_3863	774	1.60793	2.47e-34	Up	8.65e-36	hypothetical protein
lcl|NZ_CP009291.1_cds_WP_038575406.1_762	1161	1.54681	1.12e-13	Up	2.14e-14	deoxyguanosinetriphosphate triphosphohydrolase
lcl|NZ_CP009291.1_cds_WP_007012081.1_2998	660	1.09955	1.2e-18	Up	1.57e-19	cytochrome C biogenesis protein CcmB
lcl|NZ_CP009291.1_cds_WP_007015336.1_1066	354	-1.27925	1.25e-08	Down	3.84e-09	transposase
lcl|NZ_CP009291.1_cds_WP_007012064.1_3015	1197	1.27391	4.04e-16	Up	6.36e-17	cell division protein FtsW
lcl|NZ_CP009291.1_cds_WP_007013644.1_1492	684	1.7663	7.3e-45	Up	1.08e-46	PKHD-type hydroxylase
lcl|NZ_CP009291.1_cds_WP_007011188.1_3847	438	1.09877	6.55e-12	Up	1.48e-12	3-dehydroquinate dehydratase
lcl|NZ_CP009291.1_cds_WP_081976332.1_1144	426	-1.17264	2.4e-11	Down	5.7e-12	transposase
lcl|NZ_CP009291.1_cds_WP_007011184.1_3851	1614	2.26461	7.59e-25	Up	6.03e-26	MULTISPECIES: preprotein translocase subunit SecD
lcl|NZ_CP009291.1_cds_WP_081473913.1_3701	1308	1.47285	5.12e-33	Up	2.02e-34	histidine kinase
lcl|NZ_CP009291.1_cds_WP_007012058.1_3021	933	1.19243	4.32e-16	Up	6.82e-17	cell division protein FtsQ
lcl|NZ_CP009291.1_cds_WP_038575424.1_815	1128	1.00824	2.19e-12	Up	4.74e-13	peptide chain release factor 2
lcl|NZ_CP009291.1_cds_WP_052117825.1_948	1185	1.66511	1.39e-36	Up	4.22e-38	bifunctional 2-C-methyl-D-erythritol 4-phosphate cytidylyltransferase/2-C-methyl-D-erythritol 2,4-
lcl|NZ_CP009291.1_cds_WP_007012132.1_2949	1047	1.7518	2.23e-27	Up	1.4e-28	LacI family transcriptional regulator
lcl|NZ_CP009291.1_cds_WP_007014800.1_538	570	1.52139	2.01e-22	Up	1.95e-23	methyltransferase
lcl|NZ_CP009291.1_cds_WP_081976330.1_665	627	-1.19346	4.32e-08	Down	1.4e-08	integrase, partial
lcl|NZ_CP009291.1_cds_WP_038577490.1_2508	1515	2.06572	7.38e-30	Up	3.75e-31	fumarate hydratase
lcl|NZ_CP009291.1_cds_WP_007015313.1_1036	888	1.35684	1.13e-28	Up	6.31e-30	MULTISPECIES: rod shape-determining protein MreC
lcl|NZ_CP009291.1_cds_WP_038576123.1_2745	1137	-1.58996	3.01e-14	Down	5.52e-15	acetyl-CoA acetyltransferase
lcl|NZ_CP009291.1_cds_WP_007015057.1_788	1452	2.23592	5.52e-25	Up	4.3e-26	cysteine--tRNA ligase
lcl|NZ_CP009292.1_cds_WP_007014716.1_4080	2031	-1.58494	1.28e-23	Down	1.12e-24	bifunctional aldehyde dehydrogenase/enoyl-CoA hydratase
lcl|NZ_CP009291.1_cds_WP_007011862.1_3210	369	1.24232	5.82e-09	Up	1.74e-09	MULTISPECIES: 50S ribosomal protein L14
lcl|NZ_CP009291.1_cds_WP_007013555.1_1572	1782	1.16978	6.73e-19	Up	8.63e-20	transporter
lcl|NZ_CP009291.1_cds_WP_038575582.1_1288	195	-1.26274	1.72e-05	Down	7.53e-06	hypothetical protein
lcl|NZ_CP009294.1_cds_WP_007015942.1_185	939	-1.46577	3.08e-19	Down	3.84e-20	hypothetical protein NSU_pLA1088
lcl|NZ_CP009291.1_cds_WP_007013075.1_2045	825	2.10823	1.04e-43	Up	1.74e-45	hypothetical protein
lcl|NZ_CP009291.1_cds_WP_007014722.1_465	231	-1.03803	1.5e-13	Down	2.91e-14	antibiotic synthesis protein MbtH
lcl|NZ_CP009291.1_cds_WP_007011936.1_3136	393	1.38469	4.95e-27	Up	3.19e-28	biopolymer transporter TolR
lcl|NZ_CP009291.1_cds_WP_007014827.1_564	1440	1.14894	2.01e-20	Up	2.25e-21	bifunctional ADP-dependent (S)-NAD(P)H-hydrate dehydratase/NAD(P)H-hydrate epimerase [Novosphingob
lcl|NZ_CP009292.1_cds_WP_007014658.1_4134	729	-1.09367	1.88e-15	Down	3.13e-16	MBL fold metallo-hydrolase
lcl|NZ_CP009291.1_cds_WP_052117806.1_416	498	-1.04823	1.19e-05	Down	5.13e-06	hypothetical protein
lcl|NZ_CP009292.1_cds_WP_041565023.1_4033	1119	-1.60638	1.9e-17	Down	2.71e-18	transposase
lcl|NZ_CP009291.1_cds_WP_007013488.1_1634	1833	1.49409	1.99e-10	Up	5.14e-11	GTP-binding protein
lcl|NZ_CP009292.1_cds_WP_039857629.1_4047	1044	-1.08127	6.04e-10	Down	1.64e-10	hypothetical protein
lcl|NZ_CP009291.1_cds_WP_007011153.1_3881	945	1.50423	3.34e-37	Up	9.63e-39	ABC transporter
lcl|NZ_CP009291.1_cds_WP_007012806.1_2295	192	2.3044	1.66e-73	Up	2.95e-76	hypothetical protein
lcl|NZ_CP009291.1_cds_WP_007012867.1_2239	1236	1.55618	1.69e-37	Up	4.77e-39	8-amino-7-oxononanoate synthase
lcl|NZ_CP009291.1_cds_WP_007012681.1_2415	486	1.89518	8.02e-23	Up	7.49e-24	dihydrofolate reductase
lcl|NZ_CP009291.1_cds_WP_007014797.1_535	1389	1.38592	1.15e-21	Up	1.18e-22	MULTISPECIES: DEAD/DEAH box helicase
lcl|NZ_CP009291.1_cds_WP_007015195.1_922	471	1.68025	3.21e-28	Up	1.88e-29	nucleoside-diphosphate kinase
lcl|NZ_CP009291.1_cds_WP_081976337.1_2696	960	1.18052	9.35e-16	Up	1.52e-16	hypothetical protein NSU_1486
lcl|NZ_CP009291.1_cds_WP_007012246.1_2839	261	2.47135	3.81e-44	Up	6.17e-46	MULTISPECIES: 30S ribosomal protein S20
lcl|NZ_CP009291.1_cds_WP_039857251.1_2283	858	1.49429	2.61e-15	Up	4.39e-16	pantoate--beta-alanine ligase
lcl|NZ_CP009291.1_cds_WP_007013093.1_2027	468	1.13419	8.31e-07	Up	3.12e-07	MULTISPECIES: peptidyl-prolyl cis-trans isomerase
lcl|NZ_CP009291.1_cds_WP_007011044.1_300	945	-1.79867	2.35e-13	Down	4.67e-14	nucleotidyltransferase
lcl|NZ_CP009291.1_cds_WP_007014761.1_501	921	2.52062	4.69e-26	Up	3.21e-27	beta-lactamase-like protein
lcl|NZ_CP009291.1_cds_WP_007015032.1_763	723	1.74549	4.21e-19	Up	5.31e-20	nucleoside-diphosphate-sugar epimerase
lcl|NZ_CP009291.1_cds_WP_007014947.1_680	1212	2.26492	1.36e-41	Up	2.84e-43	MULTISPECIES: phosphoglycerate kinase
lcl|NZ_CP009292.1_cds_WP_039858117.1_4193	897	1.52546	8.99e-23	Up	8.48e-24	formyl transferase
lcl|NZ_CP009295.1_cds_WP_011536535.1_5016	297	1.5803	4.77e-16	Up	7.57e-17	MULTISPECIES: hydrogenase assembly protein HupF
lcl|NZ_CP009291.1_cds_WP_007012662.1_2435	1176	1.72038	9.23e-42	Up	1.9e-43	tRNA(5-methylaminomethyl-2-thiouridine)-methyltransferase
lcl|NZ_CP009291.1_cds_WP_007013129.1_1992	756	1.63363	8.52e-27	Up	5.64e-28	biotin biosynthesis protein
lcl|NZ_CP009291.1_cds_WP_038575411.1_780	480	-1.17002	1.14e-10	Down	2.87e-11	hypothetical protein
lcl|NZ_CP009291.1_cds_WP_007015190.1_917	2049	1.04696	3.76e-12	Up	8.31e-13	Fusaric acid resistance protein
lcl|NZ_CP009291.1_cds_WP_013831632.1_2312	2001	1.19419	1.01e-14	Up	1.78e-15	threonyl-tRNA synthetase
lcl|NZ_CP009291.1_cds_WP_007014851.1_587	849	2.13089	7.52e-37	Up	2.22e-38	S26 family signal peptidase
lcl|NZ_CP009291.1_cds_WP_007013793.1_1354	369	1.07235	1.2e-10	Up	3.04e-11	MULTISPECIES: 50S ribosomal protein L19
lcl|NZ_CP009291.1_cds_WP_007013459.1_1664	1317	-1.04699	2.89e-07	Down	1.03e-07	conjugal transfer protein TraB
lcl|NZ_CP009291.1_cds_WP_007012876.1_2230	459	2.67721	3.07e-37	Up	8.79e-39	RNA polymerase-binding protein DksA
lcl|NZ_CP009291.1_cds_WP_007012164.1_2918	1437	-1.04438	5.73e-10	Down	1.55e-10	monooxygenase
lcl|NZ_CP009291.1_cds_3266	1668	-2.13047	6.51e-61	Down	2.31e-63	urocanate hydratase
lcl|NZ_CP009295.1_cds_WP_039858825.1_5043	564	1.59182	8.49e-26	Up	5.99e-27	dTDP-4-dehydrorhamnose 3,5-epimerase
lcl|NZ_CP009291.1_cds_WP_007012622.1_2475	483	1.93361	3.95e-55	Up	2.89e-57	hypothetical protein
lcl|NZ_CP009291.1_cds_882	2145	-1.42847	6.71e-22	Down	6.74e-23	structural toxin protein RtxA
lcl|NZ_CP009291.1_cds_WP_038576011.1_2382	717	2.68052	6.49e-35	Up	2.23e-36	tRNA (guanine(46)-N(7))-methyltransferase
lcl|NZ_CP009291.1_cds_WP_038575697.1_1607	1218	1.89133	1.26e-13	Up	2.42e-14	MexE family multidrug efflux RND transporter periplasmic adaptor subunit [Novosphingobium pentarom
lcl|NZ_CP009291.1_cds_WP_007011864.1_3208	201	1.34199	3.76e-09	Up	1.1e-09	MULTISPECIES: 50S ribosomal protein L29
lcl|NZ_CP009291.1_cds_WP_007011214.1_3821	219	-1.21042	3.24e-06	Down	1.3e-06	hypothetical protein
lcl|NZ_CP009291.1_cds_WP_007013528.1_1597	696	1.0181	9.79e-07	Up	3.71e-07	hypothetical protein
lcl|NZ_CP009291.1_cds_WP_007011880.1_3193	522	1.36613	6.2e-17	Up	9.17e-18	hypothetical protein
lcl|NZ_CP009291.1_cds_WP_007011148.1_3886	765	1.15279	3.47e-09	Up	1.01e-09	MULTISPECIES: beta-ketoacyl-ACP reductase
lcl|NZ_CP009291.1_cds_WP_007013823.1_1326	675	2.34296	5.99e-57	Up	3.67e-59	MULTISPECIES: septation protein A
lcl|NZ_CP009292.1_cds_WP_007014093.1_4011	2250	-1.60355	6.68e-17	Down	9.94e-18	TonB-dependent receptor
lcl|NZ_CP009295.1_cds_WP_007015819.1_4998	1161	1.58786	6.73e-19	Up	8.64e-20	capsule polysaccharide export protein
lcl|NZ_CP009291.1_cds_WP_007013803.1_1345	558	1.87179	1.24e-17	Up	1.75e-18	ribosome recycling factor
lcl|NZ_CP009291.1_cds_WP_007013686.1_1454	270	1.2021	3.48e-07	Up	1.26e-07	30S ribosomal protein S15
lcl|NZ_CP009291.1_cds_WP_038577105.1_1431	495	1.42886	2.2e-27	Up	1.38e-28	membrane protein SmpA
lcl|NZ_CP009291.1_cds_WP_038577167.1_1610	726	1.39643	2.19e-13	Up	4.34e-14	Crp/Fnr family transcriptional regulator
lcl|NZ_CP009291.1_cds_WP_007013715.1_1427	1485	1.94461	1.2e-17	Up	1.68e-18	sodium-independent anion transporter
lcl|NZ_CP009291.1_cds_WP_007013805.1_1343	768	1.96659	3.06e-39	Up	7.69e-41	phosphatidate cytidylyltransferase
lcl|NZ_CP009291.1_cds_WP_038576402.1_3526	498	1.75734	1.56e-13	Up	3.04e-14	transpeptidase
lcl|NZ_CP009291.1_cds_WP_007014757.1_497	501	-1.90994	8.41e-23	Down	7.88e-24	hypothetical protein
lcl|NZ_CP009291.1_cds_WP_052117855.1_1645	699	1.05434	1.49e-11	Up	3.49e-12	hypothetical protein
lcl|NZ_CP009292.1_cds_WP_007014318.1_4454	2316	-1.1178	1.54e-09	Down	4.33e-10	hypothetical protein NSU_3410
lcl|NZ_CP009294.1_cds_WP_037485736.1_25	327	1.15328	3.01e-17	Up	4.33e-18	MULTISPECIES: (2Fe-2S)-binding protein
lcl|NZ_CP009295.1_cds_WP_007015700.1_4943	519	-1.24826	6.23e-15	Down	1.08e-15	hypothetical protein
lcl|NZ_CP009291.1_cds_WP_007014930.1_661	528	-1.30586	2.84e-19	Down	3.52e-20	hypothetical protein
lcl|NZ_CP009292.1_cds_WP_007014442.1_4336	1215	-1.87584	1.27e-40	Down	2.86e-42	hypothetical protein
lcl|NZ_CP009292.1_cds_WP_081474038.1_4370	759	-1.27008	1.29e-10	Down	3.25e-11	hypothetical protein
lcl|NZ_CP009294.1_cds_WP_081474107.1_180	321	-1.33063	1.31e-06	Down	5.05e-07	methylase
lcl|NZ_CP009291.1_cds_WP_013831462.1_1840	1788	-1.73003	1.32e-21	Down	1.36e-22	MULTISPECIES: hypothetical protein
lcl|NZ_CP009291.1_cds_WP_007013740.1_1404	495	-2.61693	5.53e-36	Down	1.73e-37	hypothetical protein
lcl|NZ_CP009291.1_cds_WP_038575662.1_1514	843	-1.13729	8.57e-11	Down	2.13e-11	short-chain dehydrogenase/reductase
lcl|NZ_CP009291.1_cds_WP_038575747.1_1728	1383	1.73287	9.41e-33	Up	3.85e-34	hypothetical protein
lcl|NZ_CP009291.1_cds_1189	773	-1.89503	1.13e-29	Down	5.85e-31	Transposase and inactivated derivatives-like protein
lcl|NZ_CP009291.1_cds_WP_038577149.1_1565	2430	-1.10698	1.71e-25	Down	1.24e-26	maltodextrin phosphorylase
lcl|NZ_CP009291.1_cds_WP_038575866.1_2034	783	1.27432	1e-10	Up	2.5e-11	protein disulfide-isomerase
lcl|NZ_CP009291.1_cds_WP_007012654.1_2443	747	1.12609	7.04e-05	Up	3.34e-05	electron transfer flavoprotein subunit beta
lcl|NZ_CP009291.1_cds_WP_007014988.1_720	993	1.20092	2.6e-12	Up	5.67e-13	MULTISPECIES: cobaltochelatase subunit CobS
lcl|NZ_CP009296.1_cds_WP_081215339.1_264	258	-1.10422	2.91e-14	Down	5.3e-15	XRE-family transcriptional regulator protein
lcl|NZ_CP009291.1_cds_WP_007014019.1_1114	471	-1.65763	6.64e-07	Down	2.46e-07	hypothetical protein
lcl|NZ_CP009291.1_cds_WP_007011050.1_294	198	-1.85411	4.04e-15	Down	6.91e-16	hypothetical protein
lcl|NZ_CP009291.1_cds_WP_038575518.1_1153	189	-1.57186	0.00024749	Down	0.000127413	hypothetical protein
lcl|NZ_CP009291.1_cds_WP_007013835.1_1314	1245	1.60839	2.12e-15	Up	3.54e-16	ribonuclease D
lcl|NZ_CP009291.1_cds_WP_007014922.1_654	477	-4.31263	5.66e-91	Down	4.48e-94	MULTISPECIES: hypothetical protein
lcl|NZ_CP009291.1_cds_WP_007013879.1_1259	714	-1.08493	3.44e-07	Down	1.24e-07	hypothetical protein
lcl|NZ_CP009291.1_cds_WP_007012679.1_2417	2868	1.83569	1.55e-28	Up	8.88e-30	isoleucine--tRNA ligase
lcl|NZ_CP009291.1_cds_WP_007013269.1_1858	666	1.32241	4.15e-21	Up	4.4e-22	yecA family protein
lcl|NZ_CP009292.1_cds_WP_007014492.1_4285	2349	1.27746	4.14e-26	Up	2.82e-27	TonB-dependent receptor
lcl|NZ_CP009291.1_cds_WP_038576107.1_2693	468	1.47694	2.04e-17	Up	2.91e-18	acyl dehydratase
lcl|NZ_CP009291.1_cds_WP_007013992.1_1154	201	-2.38079	2.03e-08	Down	6.4e-09	hypothetical protein
lcl|NZ_CP009291.1_cds_WP_007012931.1_2180	1065	1.21919	5.79e-19	Up	7.36e-20	ATP synthase subunit beta
lcl|NZ_CP009291.1_cds_WP_038575777.1_1818	210	-2.07961	4.36e-20	Down	5e-21	hypothetical protein
lcl|NZ_CP009291.1_cds_WP_007011965.1_3110	402	-1.15622	9.78e-12	Down	2.24e-12	hypothetical protein
lcl|NZ_CP009291.1_cds_WP_007011728.1_3330	1761	1.98372	3.95e-29	Up	2.12e-30	acyl-CoA synthetase
lcl|NZ_CP009291.1_cds_WP_007011852.1_3220	1224	2.15406	1.06e-50	Up	1.13e-52	hypothetical protein
lcl|NZ_CP009291.1_cds_WP_007014989.1_721	1113	1.3571	1.56e-35	Up	4.93e-37	NADH oxidase
lcl|NZ_CP009291.1_cds_1047	261	-1.15857	0.0253796	Down	0.0176454	hypothetical protein NSU_4417
lcl|NZ_CP009292.1_cds_WP_039857737.1_4547	201	-1.7374	1.29e-33	Down	4.91e-35	hypothetical protein
lcl|NZ_CP009291.1_cds_WP_052117986.1_3682	393	-1.31062	1.45e-05	Down	6.3e-06	hypothetical protein
lcl|NZ_CP009291.1_cds_WP_007012475.1_2626	4155	1.21196	2.29e-09	Up	6.57e-10	DNA-directed RNA polymerase subunit beta
lcl|NZ_CP009291.1_cds_WP_007013039.1_2079	585	1.82663	6.78e-17	Up	1.01e-17	orotate phosphoribosyltransferase
lcl|NZ_CP009291.1_cds_1071	177	-1.2639	0.0209006	Down	0.0142876	hypothetical protein
lcl|NZ_CP009291.1_cds_WP_007010975.1_371	885	1.68022	1.73e-27	Up	1.07e-28	phosphoserine phosphatase SerB
lcl|NZ_CP009291.1_cds_WP_007011720.1_3339	537	1.13067	1.82e-09	Up	5.18e-10	transcription termination/antitermination factor NusG
lcl|NZ_CP009291.1_cds_WP_007013554.1_1573	1566	1.13553	2.13e-11	Up	5.03e-12	carbon-nitrogen family hydrolase
lcl|NZ_CP009291.1_cds_WP_007012607.1_2489	1032	1.38298	1.79e-13	Up	3.52e-14	uroporphyrinogen decarboxylase
lcl|NZ_CP009293.1_cds_WP_007015528.1_4878	354	-1.18259	0.00170675	Down	0.000980201	MULTISPECIES: hypothetical protein
lcl|NZ_CP009293.1_cds_WP_007015560.1_4841	534	-1.41908	7.52e-11	Down	1.87e-11	hypothetical protein
lcl|NZ_CP009294.1_cds_WP_039859061.1_99	369	-1.28485	0.00420056	Down	0.00255603	MULTISPECIES: hypothetical protein
lcl|NZ_CP009291.1_cds_WP_013833747.1_862	759	2.32821	1.59e-22	Up	1.53e-23	triosephosphate isomerase (TIM)
lcl|NZ_CP009291.1_cds_1049	816	-1.11036	2.98e-09	Down	8.62e-10	hypothetical protein
lcl|NZ_CP009292.1_cds_WP_007014332.1_4441	1482	-1.35628	4.12e-09	Down	1.21e-09	3-isopropylmalate dehydratase, large subunit
lcl|NZ_CP009292.1_cds_WP_039858115.1_4200	1065	-2.00808	3.11e-23	Down	2.83e-24	hypothetical protein
lcl|NZ_CP009291.1_cds_WP_007013876.1_1262	1578	-1.32989	3.45e-16	Down	5.36e-17	adenylate/guanylate cyclase
lcl|NZ_CP009292.1_cds_WP_081976332.1_4074	426	-1.17264	2.4e-11	Down	5.7e-12	transposase
lcl|NZ_CP009291.1_cds_WP_007011343.1_3699	1281	2.01031	1.3e-48	Up	1.59e-50	glycosyl transferase
lcl|NZ_CP009292.1_cds_WP_081474043.1_4328	621	1.28885	5.48e-18	Up	7.5e-19	hypothetical protein
lcl|NZ_CP009291.1_cds_WP_007012358.1_2734	612	1.00527	1.91e-05	Up	8.42e-06	ATP-dependent protease
lcl|NZ_CP009291.1_cds_WP_007010984.1_363	951	1.10032	3.67e-08	Up	1.18e-08	2-nitropropane dioxygenase
lcl|NZ_CP009291.1_cds_1711	1815	-1.55074	3.99e-19	Down	5.03e-20	hypothetical protein NSU_2502
lcl|NZ_CP009291.1_cds_WP_007012400.1_2697	951	1.39356	6.25e-15	Up	1.09e-15	hypothetical protein
lcl|NZ_CP009291.1_cds_WP_007013376.1_1752	1098	1.7221	2.33e-42	Up	4.51e-44	LPS export ABC transporter permease LptG
lcl|NZ_CP009291.1_cds_WP_007012120.1_2961	1416	-1.5473	1.03e-44	Down	1.57e-46	N-succinylglutamate 5-semialdehyde dehydrogenase
lcl|NZ_CP009291.1_cds_WP_007011225.1_3810	183	-1.59829	5.69e-05	Down	2.67e-05	hypothetical protein
lcl|NZ_CP009295.1_cds_WP_007015775.1_4951	1494	1.19343	2.21e-26	Up	1.48e-27	capsular polysaccharide biosynthesis protein
lcl|NZ_CP009291.1_cds_WP_007011878.1_3195	471	1.43568	1.29e-09	Up	3.6e-10	MULTISPECIES: 30S ribosomal protein S7
lcl|NZ_CP009291.1_cds_WP_038576476.1_3688	1005	-1.41789	9.65e-23	Down	9.11e-24	2-nitropropane dioxygenase
lcl|NZ_CP009291.1_cds_WP_038576831.1_749	519	2.51979	4.23e-29	Up	2.28e-30	GCN5 family acetyltransferase
lcl|NZ_CP009291.1_cds_WP_007011765.1_3297	1326	1.20686	2.27e-06	Up	8.99e-07	MULTISPECIES: arabinose ABC transporter permease
lcl|NZ_CP009291.1_cds_WP_007015097.1_825	630	2.34108	2.6e-25	Up	1.97e-26	NADH-quinone oxidoreductase subunit C
lcl|NZ_CP009291.1_cds_WP_052117929.1_411	4215	1.04523	2.03e-19	Up	2.48e-20	hypothetical protein
lcl|NZ_CP009291.1_cds_WP_007012929.1_2182	1131	1.09858	9.42e-05	Up	4.56e-05	membrane protein
lcl|NZ_CP009291.1_cds_WP_007013643.1_1493	2208	2.17663	1.66e-35	Up	5.32e-37	TonB-dependent receptor
lcl|NZ_CP009291.1_cds_WP_007011876.1_3197	1191	1.72767	1.95e-11	Up	4.59e-12	MULTISPECIES: elongation factor Tu
lcl|NZ_CP009291.1_cds_WP_038577229.1_1729	1080	1.43964	2.28e-24	Up	1.87e-25	GTP cyclohydrolase II
lcl|NZ_CP009291.1_cds_WP_007011492.1_3558	1227	1.31627	1.76e-22	Up	1.7e-23	precorrin-6Y methyltransferase
lcl|NZ_CP009291.1_cds_WP_007013394.1_1734	807	1.25338	1.38e-25	Up	9.87e-27	MULTISPECIES: undecaprenyl-diphosphatase
lcl|NZ_CP009291.1_cds_WP_007010952.1_394	1167	1.81292	4.29e-12	Up	9.57e-13	carbamoyl phosphate synthase small subunit
lcl|NZ_CP009291.1_cds_WP_081976326.1_422	288	-3.2349	3.55e-08	Down	1.14e-08	hypothetical protein
lcl|NZ_CP009292.1_cds_WP_007014717.1_4079	1305	-1.34419	1.73e-13	Down	3.39e-14	phenylacetate-CoA ligase
lcl|NZ_CP009292.1_cds_4468	684	-1.75625	4.95e-11	Down	1.21e-11	NADH:flavin oxidoreductase
lcl|NZ_CP009292.1_cds_WP_007014087.1_4018	216	-2.30607	4.15e-60	Down	1.74e-62	hypothetical protein
lcl|NZ_CP009291.1_cds_WP_007013639.1_1497	834	2.00872	7.37e-51	Up	7.72e-53	nickel transporter
lcl|NZ_CP009291.1_cds_WP_007014825.1_562	1857	1.69678	7.66e-34	Up	2.88e-35	dihydroxy-acid dehydratase
lcl|NZ_CP009291.1_cds_WP_038577026.1_1239	345	-1.06438	2.06e-06	Down	8.11e-07	membrane protein
lcl|NZ_CP009291.1_cds_WP_038575621.1_1419	417	-2.02675	3.89e-18	Down	5.25e-19	hypothetical protein
lcl|NZ_CP009292.1_cds_WP_007014604.1_4180	207	-1.6268	3.67e-16	Down	5.75e-17	MULTISPECIES: cold-shock protein
lcl|NZ_CP009291.1_cds_WP_007014956.1_688	738	1.37828	6.39e-13	Up	1.32e-13	3'(2'),5'-bisphosphate nucleotidase CysQ
lcl|NZ_CP009291.1_cds_WP_007012901.1_2207	666	1.81315	4.6e-29	Up	2.49e-30	YggS family pyridoxal phosphate enzyme
lcl|NZ_CP009291.1_cds_1050	273	-1.35684	2.86e-12	Down	6.24e-13	transposase
lcl|NZ_CP009294.1_cds_WP_007015890.1_138	357	-1.65028	3.16e-27	Down	2e-28	inner membrane protein (plasmid)
lcl|NZ_CP009291.1_cds_WP_007012359.1_2733	636	1.52808	2.82e-30	Up	1.39e-31	MULTISPECIES: MarC family transcriptional regulator
lcl|NZ_CP009291.1_cds_WP_052117989.1_3894	465	-1.19689	3.81e-09	Down	1.12e-09	ATP synthase subunit E
lcl|NZ_CP009291.1_cds_WP_007013811.1_1337	228	1.51477	3.88e-32	Up	1.65e-33	MULTISPECIES: 50S ribosomal protein L31
lcl|NZ_CP009291.1_cds_WP_038575426.1_816	780	1.29816	6.79e-18	Up	9.35e-19	ubiquinone biosynthesis methyltransferase UbiE
lcl|NZ_CP009291.1_cds_WP_081473950.1_2825	1125	1.63079	3.18e-33	Up	1.25e-34	hypothetical protein NSU_1346
lcl|NZ_CP009291.1_cds_WP_007011588.1_3464	210	1.69525	1.31e-13	Up	2.53e-14	hypothetical protein
lcl|NZ_CP009296.1_cds_WP_006953908.1_260	318	-1.60645	1.73e-14	Down	3.11e-15	MULTISPECIES: hypothetical protein
lcl|NZ_CP009291.1_cds_WP_007015235.1_961	975	1.09248	8.92e-15	Up	1.56e-15	MULTISPECIES: DNA polymerase III subunit delta'
lcl|NZ_CP009292.1_cds_WP_039858077.1_4297	762	-1.73523	1.15e-15	Down	1.88e-16	SDR family oxidoreductase
lcl|NZ_CP009291.1_cds_WP_007013734.1_1410	660	-1.22944	3.09e-08	Down	9.87e-09	hypothetical protein
lcl|NZ_CP009291.1_cds_WP_007013361.1_1763	954	-3.02685	8.33e-91	Down	8.23e-94	phytanoyl-CoA dioxygenase
lcl|NZ_CP009291.1_cds_WP_007012895.1_2212	1116	-1.78221	1.01e-28	Down	5.62e-30	alanine dehydrogenase
lcl|NZ_CP009291.1_cds_WP_038575565.1_1228	417	1.25457	8.9e-12	Up	2.03e-12	hypothetical protein
lcl|NZ_CP009291.1_cds_WP_038575670.1_1539	957	-1.89901	2.93e-21	Down	3.07e-22	glycosyl transferase
lcl|NZ_CP009294.1_cds_WP_039859029.1_160	285	-1.49891	0.00443652	Down	0.00270575	hypothetical protein
lcl|NZ_CP009291.1_cds_WP_007012356.1_2736	402	1.8995	5.5e-27	Up	3.55e-28	hypothetical protein
lcl|NZ_CP009291.1_cds_WP_007013987.1_1158	1050	-1.15868	6.39e-07	Down	2.37e-07	integrase
lcl|NZ_CP009291.1_cds_WP_007012251.1_2835	774	1.2689	7.26e-28	Up	4.36e-29	thiamine biosynthesis protein ThiF
lcl|NZ_CP009292.1_cds_WP_007014208.1_4556	240	-1.1001	5.31e-07	Down	1.95e-07	hypothetical protein
lcl|NZ_CP009291.1_cds_WP_007013856.1_1284	954	-1.31207	9.91e-07	Down	3.76e-07	chromosome segregation ATPase
lcl|NZ_CP009291.1_cds_WP_007011082.1_3950	3639	-1.21556	6.35e-20	Down	7.47e-21	error-prone DNA polymerase
lcl|NZ_CP009291.1_cds_WP_007014022.1_1111	504	-1.05669	0.000548221	Down	0.000295887	hypothetical protein
lcl|NZ_CP009291.1_cds_WP_007011875.1_3198	351	1.61899	4.55e-20	Up	5.24e-21	hypothetical protein
lcl|NZ_CP009291.1_cds_WP_007011584.1_3469	522	1.74555	5.85e-12	Up	1.32e-12	peptidylprolyl isomerase
lcl|NZ_CP009291.1_cds_WP_007012444.1_2655	537	2.65217	3.45e-23	Up	3.14e-24	MULTISPECIES: inorganic pyrophosphatase
lcl|NZ_CP009291.1_cds_WP_007014789.1_528	1071	-1.15121	3.6e-21	Down	3.8e-22	radical SAM protein
lcl|NZ_CP009292.1_cds_WP_007014401.1_4376	732	-1.04877	8.87e-14	Down	1.68e-14	oxidoreductase
lcl|NZ_CP009291.1_cds_WP_007013078.1_2042	1389	1.58027	1.3e-22	Up	1.25e-23	glutamate--cysteine ligase
lcl|NZ_CP009291.1_cds_WP_007013826.1_1323	834	1.95308	2.76e-30	Up	1.35e-31	diaminopimelate epimerase
lcl|NZ_CP009291.1_cds_WP_052117805.1_415	228	-2.07712	1.12e-15	Down	1.83e-16	hypothetical protein
lcl|NZ_CP009291.1_cds_WP_007015317.1_1040	630	-1.3828	4.97e-20	Down	5.76e-21	hypothetical protein
lcl|NZ_CP009292.1_cds_WP_007014540.1_4240	891	1.12154	9.05e-22	Up	9.23e-23	2-pyrone-4,6-dicarboxylate hydrolase
lcl|NZ_CP009292.1_cds_WP_007014605.1_4179	243	-1.2225	1.72e-16	Down	2.63e-17	hypothetical protein
lcl|NZ_CP009292.1_cds_WP_007014496.1_4281	639	-1.30697	1.03e-05	Down	4.38e-06	hypothetical protein
lcl|NZ_CP009291.1_cds_WP_007011491.1_3559	372	1.48668	6.56e-13	Up	1.36e-13	precorrin methylase
lcl|NZ_CP009291.1_cds_WP_007015046.1_777	876	1.88466	5.54e-14	Up	1.03e-14	MULTISPECIES: F0F1 ATP synthase subunit gamma
lcl|NZ_CP009291.1_cds_WP_007011867.1_3205	378	1.13429	3.74e-10	Up	9.87e-11	MULTISPECIES: 50S ribosomal protein L22
lcl|NZ_CP009291.1_cds_WP_007012738.1_2362	1218	-1.29451	1.07e-24	Down	8.61e-26	amidohydrolase
lcl|NZ_CP009291.1_cds_WP_081473918.1_3593	1284	-1.16063	1.41e-10	Down	3.59e-11	hypothetical protein
lcl|NZ_CP009291.1_cds_WP_007013407.1_1721	918	1.23892	4.37e-19	Up	5.53e-20	permease
lcl|NZ_CP009291.1_cds_WP_038575745.1_1713	585	-1.17905	4.23e-12	Down	9.4e-13	murein transglycosylase
lcl|NZ_CP009291.1_cds_WP_007011583.1_3470	303	1.60274	9.37e-12	Up	2.14e-12	asparaginyl/glutamyl-tRNA amidotransferase subunit C
lcl|NZ_CP009291.1_cds_WP_007012449.1_2651	834	1.47248	3.54e-21	Up	3.74e-22	protein-(glutamine-N5) methyltransferase, release factor-specific [Novosphingobium pentaromativora
lcl|NZ_CP009294.1_cds_WP_007015935.1_177	915	-1.03692	9.9e-10	Down	2.75e-10	MULTISPECIES: integrase
lcl|NZ_CP009291.1_cds_WP_007011301.1_3738	906	1.24047	4.38e-21	Up	4.66e-22	MULTISPECIES: 3-oxoacyl-ACP reductase
lcl|NZ_CP009291.1_cds_WP_038575379.1_660	459	-1.49103	7.94e-22	Down	8.03e-23	hypothetical protein
lcl|NZ_CP009291.1_cds_WP_007011591.1_3461	606	1.53386	7.83e-07	Up	2.94e-07	opacity protein and related surface antigens-like protein [Novosphingobium pentaromativorans US6-1
lcl|NZ_CP009291.1_cds_WP_007013824.1_1325	939	1.9616	1.26e-55	Up	8.95e-58	MULTISPECIES: signal recognition particle-docking protein FtsY
lcl|NZ_CP009291.1_cds_WP_007011521.1_3531	864	1.60129	5.89e-39	Up	1.56e-40	N-carbamoylputrescine amidase
lcl|NZ_CP009291.1_cds_WP_007011164.1_3871	444	-1.47585	5.08e-25	Down	3.94e-26	MULTISPECIES: aldehyde-activating protein
lcl|NZ_CP009292.1_cds_WP_007014076.1_4027	1326	-1.31635	7.11e-11	Down	1.76e-11	erythromycin esterase
lcl|NZ_CP009291.1_cds_WP_007011824.1_3245	1917	1.45297	7.42e-11	Up	1.84e-11	TonB-dependent receptor
lcl|NZ_CP009291.1_cds_WP_007013036.1_2082	969	1.70055	1.06e-21	Up	1.09e-22	signal peptidase I
lcl|NZ_CP009291.1_cds_WP_007015185.1_912	984	1.32844	1.04e-20	Up	1.14e-21	aminotransferase
lcl|NZ_CP009291.1_cds_WP_007011505.1_3547	420	-1.03376	1.94e-11	Down	4.57e-12	anti-sigma regulatory factor
lcl|NZ_CP009291.1_cds_WP_038575474.1_1013	2127	2.02119	1.09e-83	Up	1.51e-86	TonB-dependent receptor
lcl|NZ_CP009291.1_cds_WP_007013840.1_1308	975	1.27723	3.56e-25	Up	2.75e-26	aminodeoxychorismate lyase
lcl|NZ_CP009291.1_cds_WP_007011011.1_338	957	-1.41341	4.74e-15	Down	8.17e-16	1-phosphofructokinase
lcl|NZ_CP009291.1_cds_WP_038576234.1_3085	1041	1.11093	4.36e-18	Up	5.92e-19	mannose-1-phosphate guanylyltransferase
lcl|NZ_CP009291.1_cds_WP_007013352.1_1772	561	-1.44913	2.31e-13	Down	4.59e-14	ECF-type sigma factor
lcl|NZ_CP009291.1_cds_WP_007013718.1_1425	900	-1.52898	4.83e-12	Down	1.08e-12	peptidase A2
lcl|NZ_CP009291.1_cds_WP_007011796.1_3267	810	-1.71588	9.06e-41	Down	2.01e-42	N-formylglutamate deformylase
lcl|NZ_CP009291.1_cds_WP_038576501.1_3707	1191	3.11094	1.18e-119	Up	4.68e-123	acyltransferase
lcl|NZ_CP009291.1_cds_WP_013832944.1_3229	423	1.08943	0.000117153	Up	5.74e-05	large subunit ribosomal protein L17
lcl|NZ_CP009292.1_cds_WP_039857708.1_3977	1095	-1.04375	3.59e-18	Down	4.82e-19	LacI family transcriptional regulator
lcl|NZ_CP009291.1_cds_WP_007012490.1_2612	633	2.26879	1.35e-29	Up	7.01e-31	cytochrome c
lcl|NZ_CP009292.1_cds_4014	350	-1.66608	7.61e-07	Down	2.84e-07	transposase
lcl|NZ_CP009291.1_cds_WP_007012702.1_2396	486	1.22198	3.82e-29	Up	2.04e-30	OstA-like protein
lcl|NZ_CP009291.1_cds_883	822	-1.18129	3.14e-07	Down	1.13e-07	structural toxin protein RtxA
lcl|NZ_CP009291.1_cds_WP_038577613.1_2829	1146	1.53947	1.33e-23	Up	1.17e-24	succinyl-diaminopimelate desuccinylase
lcl|NZ_CP009291.1_cds_WP_007015004.1_735	1602	1.28886	3.88e-10	Up	1.03e-10	MULTISPECIES: phosphoenolpyruvate carboxykinase
lcl|NZ_CP009291.1_cds_WP_007012476.1_2625	4293	1.18085	3.69e-18	Up	4.97e-19	DNA-directed RNA polymerase subunit beta'
lcl|NZ_CP009291.1_cds_WP_007011792.1_3271	708	-1.44208	3.15e-20	Down	3.6e-21	GntR family transcriptional regulator
lcl|NZ_CP009291.1_cds_WP_081473888.1_284	189	-1.25246	1.76e-10	Down	4.53e-11	chromosome partitioning protein ParB
lcl|NZ_CP009291.1_cds_WP_007013816.1_1333	453	1.59584	4.15e-34	Up	1.5e-35	MULTISPECIES: cytochrome c biogenesis protein CcmE
lcl|NZ_CP009291.1_cds_WP_007012253.1_2833	729	1.20042	1.83e-12	Up	3.94e-13	4-hydroxy-tetrahydrodipicolinate reductase
lcl|NZ_CP009291.1_cds_WP_007015312.1_1035	1047	1.75397	3.07e-25	Up	2.34e-26	MULTISPECIES: rod shape-determining protein
lcl|NZ_CP009292.1_cds_WP_039858104.1_4241	1065	1.23897	4.55e-15	Up	7.84e-16	4-oxalomesaconate tautomerase
lcl|NZ_CP009293.1_cds_WP_081976348.1_4930	2196	-1.37505	6.13e-10	Down	1.67e-10	methylase
lcl|NZ_CP009292.1_cds_WP_081474019.1_4573	870	-1.09827	3.21e-14	Down	5.88e-15	nickel ABC transporter substrate-binding protein
lcl|NZ_CP009291.1_cds_WP_007014965.1_697	975	1.6017	3.15e-35	Up	1.05e-36	ribonuclease
lcl|NZ_CP009295.1_cds_WP_007015769.1_4944	1038	-1.09046	4.54e-12	Down	1.01e-12	hypothetical protein, partial
lcl|NZ_CP009291.1_cds_2244	459	-1.38679	8.34e-07	Down	3.14e-07	hypothetical protein NSU_1947
lcl|NZ_CP009293.1_cds_WP_039858511.1_4652	510	2.22204	5.16e-50	Up	5.81e-52	MULTISPECIES: hypothetical protein
lcl|NZ_CP009293.1_cds_WP_081474083.1_4655	294	1.20118	2.54e-15	Up	4.27e-16	MULTISPECIES: hypothetical protein
lcl|NZ_CP009291.1_cds_WP_007013130.1_1990	1164	1.60214	2.25e-23	Up	2.01e-24	8-amino-7-oxononanoate synthase
lcl|NZ_CP009291.1_cds_WP_038575591.1_1305	660	-1.08409	6.65e-13	Down	1.38e-13	lytic transglycosylase
lcl|NZ_CP009291.1_cds_WP_037467518.1_1069	954	-1.034	3e-08	Down	9.55e-09	hypothetical protein JI59_04090
lcl|NZ_CP009292.1_cds_WP_039857882.1_4451	2658	-1.40995	5.35e-09	Down	1.59e-09	pyruvate, phosphate dikinase
lcl|NZ_CP009295.1_cds_WP_007015808.1_4983	1089	1.91985	9.16e-21	Up	9.94e-22	peptidase
lcl|NZ_CP009291.1_cds_WP_007011165.1_3870	1026	1.09332	4.72e-06	Up	1.94e-06	aspartate-semialdehyde dehydrogenase
lcl|NZ_CP009291.1_cds_WP_007014861.1_597	1053	1.22782	2.13e-16	Up	3.26e-17	biotin synthase BioB
lcl|NZ_CP009291.1_cds_WP_007013296.1_1827	1134	-1.02615	2.41e-06	Down	9.58e-07	transposase
lcl|NZ_CP009291.1_cds_WP_007014924.1_655	240	-3.10684	8.56e-53	Down	7.95e-55	conserved hypothetical protein
lcl|NZ_CP009291.1_cds_WP_007013863.1_1277	333	-1.10087	7.03e-07	Down	2.61e-07	hypothetical protein
lcl|NZ_CP009291.1_cds_WP_038575640.1_1455	912	1.14118	4.65e-10	Up	1.24e-10	tRNA pseudouridine(55) synthase
lcl|NZ_CP009292.1_cds_WP_007014061.1_4043	2232	-1.23244	1.45e-08	Down	4.5e-09	hypothetical protein NSU_3153
lcl|NZ_CP009291.1_cds_WP_007011528.1_3524	1128	2.08564	3.17e-84	Up	3.76e-87	ATP phosphoribosyltransferase regulatory subunit
lcl|NZ_CP009291.1_cds_WP_038576512.1_3727	2280	1.04825	2.12e-18	Up	2.8e-19	organic solvent tolerance protein
lcl|NZ_CP009291.1_cds_WP_007011859.1_3213	306	1.5452	2.15e-13	Up	4.25e-14	MULTISPECIES: 30S ribosomal protein S14
lcl|NZ_CP009291.1_cds_WP_007013652.1_1486	330	1.08793	1.15e-06	Up	4.4e-07	glutaredoxin
lcl|NZ_CP009291.1_cds_WP_038575487.1_1063	1089	-1.46539	1.55e-12	Down	3.31e-13	transposase
lcl|NZ_CP009291.1_cds_WP_007011640.1_3417	285	1.85648	1.87e-23	Up	1.67e-24	hypothetical protein
lcl|NZ_CP009292.1_cds_WP_039857796.1_3971	975	1.38141	1.99e-10	Up	5.14e-11	MBL fold metallo-hydrolase
lcl|NZ_CP009291.1_cds_WP_007013736.1_1408	1353	-1.37224	9.55e-14	Down	1.81e-14	Zn-dependent hydrolase
lcl|NZ_CP009291.1_cds_WP_007011299.1_3739	237	1.11621	4.75e-06	Up	1.95e-06	MULTISPECIES: phosphoribosylformylglycinamidine synthase
lcl|NZ_CP009291.1_cds_WP_007013066.1_2054	681	1.36968	1.07e-24	Up	8.58e-26	HPP family related protein
lcl|NZ_CP009291.1_cds_WP_007013839.1_1309	1263	1.18947	1.12e-16	Up	1.69e-17	beta-ketoacyl- synthase II
lcl|NZ_CP009291.1_cds_WP_007011616.1_3438	669	1.37077	4.15e-18	Up	5.62e-19	monofunctional biosynthetic peptidoglycan transglycosylase
lcl|NZ_CP009291.1_cds_WP_007012682.1_2414	1059	2.42199	1.46e-26	Up	9.68e-28	5-(carboxyamino)imidazole ribonucleotide synthase
lcl|NZ_CP009291.1_cds_WP_007013270.1_1857	891	-1.33621	2.21e-12	Down	4.78e-13	hypothetical protein
lcl|NZ_CP009291.1_cds_WP_038575240.1_304	543	-1.21697	3.56e-11	Down	8.57e-12	DNA polymerase III subunit epsilon
lcl|NZ_CP009291.1_cds_WP_007011714.1_3345	702	1.555	1.84e-10	Up	4.73e-11	MULTISPECIES: 50S ribosomal protein L1
lcl|NZ_CP009291.1_cds_WP_038575629.1_1426	1821	1.14217	1.52e-07	Up	5.25e-08	metal ABC transporter permease
lcl|NZ_CP009291.1_cds_WP_007012185.1_2897	564	-1.31319	1.09e-12	Down	2.3e-13	type I secretion protein
lcl|NZ_CP009291.1_cds_WP_007014769.1_509	1458	1.97514	3.67e-41	Up	7.91e-43	MULTISPECIES: IMP dehydrogenase
lcl|NZ_CP009291.1_cds_WP_081473934.1_3070	417	2.01261	1.28e-27	Up	7.86e-29	hypothetical protein
lcl|NZ_CP009291.1_cds_WP_081473900.1_3900	729	-1.07495	5.7e-16	Down	9.12e-17	molybdate ABC transporter substrate-binding protein
lcl|NZ_CP009291.1_cds_WP_038575707.1_1637	438	-1.12166	7.12e-06	Down	2.98e-06	hypothetical protein
lcl|NZ_CP009291.1_cds_WP_007013801.1_1347	924	1.60859	4.28e-09	Up	1.26e-09	elongation factor Ts
lcl|NZ_CP009291.1_cds_WP_007013738.1_1406	759	-2.16396	3.66e-30	Down	1.81e-31	hypothetical protein NSU_2827
lcl|NZ_CP009291.1_cds_WP_007010928.1_414	1170	-1.14858	1.1e-16	Down	1.66e-17	putative prophage CP4-6 integrase
lcl|NZ_CP009291.1_cds_WP_038575377.1_651	654	1.55526	5.71e-31	Up	2.66e-32	glutathione S-transferase
lcl|NZ_CP009291.1_cds_WP_007012719.1_2381	2262	1.38355	5.02e-16	Up	7.97e-17	malate dehydrogenase
lcl|NZ_CP009292.1_cds_WP_039857730.1_4580	693	-1.17625	2.86e-09	Down	8.24e-10	dehalogenase
lcl|NZ_CP009291.1_cds_WP_007011471.1_3578	981	1.67479	3.1e-13	Up	6.22e-14	nitronate monooxygenase
lcl|NZ_CP009291.1_cds_WP_007012513.1_2583	909	-1.09556	1.48e-11	Down	3.45e-12	glyoxalase
lcl|NZ_CP009291.1_cds_WP_007010979.1_367	1020	2.01412	3.81e-18	Up	5.14e-19	ketol-acid reductoisomerase
lcl|NZ_CP009291.1_cds_WP_007013146.1_1975	927	2.36704	2.06e-42	Up	3.96e-44	cyclohexadienyl dehydrogenase
lcl|NZ_CP009292.1_cds_WP_007014668.1_4124	360	-1.24316	5.92e-16	Down	9.5e-17	hypothetical protein NSU_3760
lcl|NZ_CP009291.1_cds_WP_052117889.1_2884	360	-1.20023	9.17e-09	Down	2.78e-09	hypothetical protein
lcl|NZ_CP009291.1_cds_WP_007012333.1_2756	1161	1.61962	1.56e-25	Up	1.13e-26	aminotransferase
lcl|NZ_CP009291.1_cds_WP_007011159.1_3875	609	1.39386	1.1e-08	Up	3.34e-09	50S ribosomal protein L9
lcl|NZ_CP009291.1_cds_WP_007012903.1_2205	1482	1.37115	4.7e-06	Up	1.93e-06	pyruvate kinase
lcl|NZ_CP009291.1_cds_WP_007015095.1_823	375	2.64329	4.39e-39	Up	1.15e-40	MULTISPECIES: NADH:ubiquinone oxidoreductase subunit A
lcl|NZ_CP009292.1_cds_WP_007014295.1_4473	1467	-1.09517	2.89e-14	Down	5.26e-15	2-aminoadipate aminotransferase
lcl|NZ_CP009291.1_cds_WP_037467461.1_1058	1245	-1.29903	6.93e-18	Down	9.58e-19	Integrase
lcl|NZ_CP009291.1_cds_WP_038575960.1_2267	783	1.11872	1.9e-25	Up	1.4e-26	histidinol-phosphatase
lcl|NZ_CP009294.1_cds_WP_007015883.1_131	504	-1.027	2.56e-06	Down	1.02e-06	hypothetical protein
lcl|NZ_CP009291.1_cds_WP_007011083.1_3949	1587	-2.11949	4.2e-55	Down	3.19e-57	hypothetical protein
lcl|NZ_CP009291.1_cds_WP_007011575.1_3478	2823	-1.32172	6.77e-18	Down	9.31e-19	TonB-dependent receptor
lcl|NZ_CP009291.1_cds_WP_007014961.1_694	3195	1.4714	5.62e-53	Up	5e-55	multidrug efflux RND transporter permease subunit
lcl|NZ_CP009293.1_cds_WP_039858535.1_4637	384	1.12716	7.39e-10	Up	2.03e-10	hypothetical protein
lcl|NZ_CP009291.1_cds_WP_013832249.1_1732	168	1.61396	6.34e-31	Up	2.97e-32	large subunit ribosomal protein L33
lcl|NZ_CP009296.1_cds_WP_007406236.1_192	951	-1.19931	5.98e-07	Down	2.21e-07	MULTISPECIES: prolipoprotein diacylglyceryl transferase
lcl|NZ_CP009291.1_cds_WP_007011855.1_3217	717	1.32406	6.34e-09	Up	1.9e-09	30S ribosomal protein S5
lcl|NZ_CP009291.1_cds_WP_081473965.1_2106	2469	-1.00193	3.71e-09	Down	1.09e-09	TonB-dependent receptor
lcl|NZ_CP009291.1_cds_WP_038577766.1_3583	1473	-1.20537	3.68e-09	Down	1.08e-09	hypothetical protein NSU_0549
lcl|NZ_CP009291.1_cds_WP_007015087.1_817	1407	1.09465	3.01e-25	Up	2.3e-26	2-nitropropane dioxygenase
lcl|NZ_CP009292.1_cds_WP_081474018.1_3975	2295	1.93287	2.73e-29	Up	1.44e-30	hypothetical protein
lcl|NZ_CP009291.1_cds_WP_007013027.1_2090	1374	1.90473	4.77e-17	Up	6.98e-18	MULTISPECIES: argininosuccinate lyase
lcl|NZ_CP009291.1_cds_WP_038575646.1_1471	186	-1.09421	1.08e-12	Down	2.28e-13	hypothetical protein
lcl|NZ_CP009291.1_cds_WP_007012842.1_2262	1098	2.10681	1.44e-31	Up	6.5e-33	phenylalanine--tRNA ligase subunit alpha
lcl|NZ_CP009291.1_cds_WP_007012216.1_2868	402	-1.06954	4.01e-17	Down	5.85e-18	bleomycin resistance protein
lcl|NZ_CP009291.1_cds_WP_007012691.1_2407	1284	1.22794	1.82e-14	Up	3.28e-15	UDP-N-acetylglucosamine 1-carboxyvinyltransferase
lcl|NZ_CP009292.1_cds_WP_041565039.1_4453	1110	-1.05135	5.13e-10	Down	1.38e-10	hypothetical protein
lcl|NZ_CP009295.1_cds_WP_007015758.1_5013	1050	1.96857	6.01e-26	Up	4.12e-27	MULTISPECIES: hydrogenase expression/formation protein HypE
lcl|NZ_CP009291.1_cds_WP_038575574.1_1263	234	-1.69394	1.12e-22	Down	1.07e-23	MULTISPECIES: hypothetical protein
lcl|NZ_CP009291.1_cds_WP_007012204.1_2880	987	1.33396	2.09e-18	Up	2.76e-19	MULTISPECIES: chromosome partitioning protein ParA
lcl|NZ_CP009291.1_cds_WP_007014765.1_505	699	1.77894	2.25e-32	Up	9.5e-34	hypothetical protein
lcl|NZ_CP009291.1_cds_WP_007011228.1_3807	321	-1.06481	0.000325763	Down	0.000170156	hypothetical protein
lcl|NZ_CP009291.1_cds_WP_038577084.1_1389	957	-1.16935	1.41e-17	Down	2e-18	prolyl aminopeptidase
lcl|NZ_CP009291.1_cds_WP_007013110.1_2011	822	1.38776	5.77e-23	Up	5.36e-24	preprotein translocase subunit TatC
lcl|NZ_CP009291.1_cds_WP_007012776.1_2324	444	1.19881	5.71e-05	Up	2.68e-05	YeeE/YedE family protein
lcl|NZ_CP009291.1_cds_WP_038575236.1_298	492	-1.68759	2.28e-20	Down	2.58e-21	hypothetical protein
lcl|NZ_CP009292.1_cds_WP_007014572.1_4210	1248	-1.34504	5.72e-08	Down	1.89e-08	pyridine nucleotide-disulfide oxidoreductase
lcl|NZ_CP009291.1_cds_WP_007012591.1_2505	459	-1.21899	3.01e-26	Down	2.03e-27	hypothetical protein SPHV1_170006
lcl|NZ_CP009291.1_cds_WP_007013928.1_1207	942	-1.27278	1.64e-13	Down	3.21e-14	1-phosphofructokinase
lcl|NZ_CP009291.1_cds_WP_007013637.1_1499	978	2.39125	2.43e-37	Up	6.92e-39	bile acid:sodium symporter
lcl|NZ_CP009294.1_cds_WP_007015969.1_24	489	1.19694	2.27e-16	Up	3.49e-17	MULTISPECIES: anthranilate 1,2-dioxygenase small subunit
lcl|NZ_CP009291.1_cds_WP_007011942.1_3130	762	1.52225	2.19e-45	Up	3.16e-47	imidazole glycerol phosphate synthase cyclase subunit
lcl|NZ_CP009291.1_cds_WP_037467462.1_1068	1008	-1.38714	1.35e-10	Down	3.44e-11	MULTISPECIES: integrase
lcl|NZ_CP009291.1_cds_WP_081473974.1_1822	207	-1.39868	0.0345143	Down	0.0244806	hypothetical protein
lcl|NZ_CP009291.1_cds_WP_007013831.1_1318	225	1.20368	2.43e-08	Up	7.69e-09	MULTISPECIES: hypothetical protein
lcl|NZ_CP009293.1_cds_WP_007015545.1_4857	309	-1.13271	3.04e-06	Down	1.22e-06	MULTISPECIES: hypothetical protein
lcl|NZ_CP009292.1_cds_WP_081474023.1_4470	2232	-1.37407	2.94e-14	Down	5.38e-15	TonB-dependent receptor
lcl|NZ_CP009291.1_cds_WP_007012500.1_2596	1833	1.28453	1.64e-28	Up	9.41e-30	glucosyl transferase family 2
lcl|NZ_CP009291.1_cds_WP_007012210.1_2874	447	-1.38946	4.15e-09	Down	1.22e-09	membrane protein
lcl|NZ_CP009291.1_cds_WP_007010976.1_370	987	1.03723	9.72e-21	Up	1.06e-21	tRNA dimethylallyltransferase
lcl|NZ_CP009293.1_cds_WP_007015627.1_4776	1113	1.14712	6.75e-20	Up	7.97e-21	membrane protein
lcl|NZ_CP009291.1_cds_WP_038576845.1_838	1536	2.32084	1.3e-46	Up	1.78e-48	NADH-quinone oxidoreductase chain 13
lcl|NZ_CP009294.1_cds_WP_047824562.1_61	960	1.74936	5.63e-33	Up	2.25e-34	MULTISPECIES: permease
lcl|NZ_CP009291.1_cds_WP_007011944.1_3128	624	1.76903	4.29e-32	Up	1.83e-33	MULTISPECIES: imidazole glycerol phosphate synthase, glutamine amidotransferase subunit [Novosphin
lcl|NZ_CP009291.1_cds_WP_007013739.1_1405	462	-2.20347	3.15e-21	Down	3.32e-22	hypothetical protein
lcl|NZ_CP009291.1_cds_WP_007015065.1_797	975	1.9328	2.12e-39	Up	5.27e-41	3-oxoacyl-ACP synthase
lcl|NZ_CP009292.1_cds_WP_007014637.1_4151	309	1.60348	1.04e-29	Up	5.33e-31	phosphonoacetate hydrolase
lcl|NZ_CP009291.1_cds_WP_038577113.1_1446	1179	2.72115	2.21e-31	Up	1.01e-32	aromatic amino acid aminotransferase
lcl|NZ_CP009291.1_cds_WP_007015205.1_932	1359	1.30026	1.39e-06	Up	5.38e-07	pyruvate dehydrogenase complex E1 component subunit beta
lcl|NZ_CP009291.1_cds_WP_007015223.1_949	1017	1.7676	3.3e-36	Up	1.02e-37	tRNA-dihydrouridine synthase
lcl|NZ_CP009291.1_cds_WP_007014804.1_542	777	1.89799	1.26e-22	Up	1.2e-23	tryptophan synthase subunit alpha
lcl|NZ_CP009291.1_cds_WP_007012004.1_3071	309	1.45063	6.92e-16	Up	1.12e-16	hypothetical protein
lcl|NZ_CP009292.1_cds_WP_007014325.1_4448	618	-1.10859	4.21e-06	Down	1.71e-06	hypothetical protein
lcl|NZ_CP009291.1_cds_WP_007013028.1_2089	240	1.69525	1.09e-34	Up	3.79e-36	argininosuccinate lyase
lcl|NZ_CP009291.1_cds_WP_007011969.1_3106	330	1.17678	2.78e-05	Up	1.26e-05	DOPA 4,5-dioxygenase
lcl|NZ_CP009291.1_cds_WP_007014746.1_486	483	1.41666	5.25e-14	Up	9.73e-15	MULTISPECIES: SsrA-binding protein
lcl|NZ_CP009291.1_cds_WP_007011183.1_3852	987	2.10378	3.1e-43	Up	5.51e-45	MULTISPECIES: preprotein translocase subunit SecF
lcl|NZ_CP009291.1_cds_WP_007015297.1_1021	2319	2.27029	3.67e-33	Up	1.44e-34	glycine--tRNA ligase subunit beta
lcl|NZ_CP009291.1_cds_WP_038575968.1_2274	654	1.86496	1.32e-13	Up	2.54e-14	energy transducer TonB
lcl|NZ_CP009292.1_cds_WP_039858131.1_4148	1044	2.48964	1.01e-57	Up	5.19e-60	rod shape-determining protein
lcl|NZ_CP009291.1_cds_WP_038577376.1_2038	372	1.50431	9.33e-16	Up	1.51e-16	glyoxalase
lcl|NZ_CP009295.1_cds_WP_007015751.1_5020	222	1.01907	3.1e-12	Up	6.78e-13	hypothetical protein
lcl|NZ_CP009291.1_cds_WP_007014940.1_673	216	1.0204	1.05e-10	Up	2.63e-11	hypothetical protein
lcl|NZ_CP009291.1_cds_WP_038576685.1_383	213	1.26285	1.24e-07	Up	4.23e-08	MULTISPECIES: hypothetical protein
lcl|NZ_CP009291.1_cds_WP_007011998.1_3078	1005	1.17381	5.05e-08	Up	1.66e-08	UDP-glucose 4-epimerase GalE
lcl|NZ_CP009291.1_cds_WP_007013398.1_1730	792	1.62343	1.24e-40	Up	2.76e-42	exodeoxyribonuclease III
lcl|NZ_CP009293.1_cds_WP_039858458.1_4698	960	1.32532	3.59e-18	Up	4.82e-19	MULTISPECIES: cytochrome c oxidase subunit II
lcl|NZ_CP009291.1_cds_WP_007013136.1_1985	189	-1.11457	0.000238279	Down	0.000122389	hypothetical protein
lcl|NZ_CP009291.1_cds_WP_038577232.1_1745	639	1.30534	6.59e-13	Up	1.36e-13	methyltransferase
lcl|NZ_CP009291.1_cds_WP_007015186.1_913	936	1.58274	1.55e-22	Up	1.49e-23	adenosylcobinamide-phosphate synthase
lcl|NZ_CP009291.1_cds_WP_007013865.1_1275	2937	-1.77515	1.64e-24	Down	1.33e-25	TrwC protein
lcl|NZ_CP009292.1_cds_WP_052118017.1_4369	2172	-1.51888	8.27e-32	Down	3.64e-33	hypothetical protein
lcl|NZ_CP009291.1_cds_WP_007012255.1_2831	399	-1.19522	5.35e-20	Down	6.26e-21	hypothetical protein
lcl|NZ_CP009291.1_cds_WP_007011958.1_3115	1101	-1.21056	5.75e-18	Down	7.89e-19	TrkA-N
lcl|NZ_CP009291.1_cds_WP_007012217.1_2867	855	2.10813	2.79e-29	Up	1.48e-30	formyltetrahydrofolate deformylase
lcl|NZ_CP009293.1_cds_WP_039858721.1_4747	426	1.06423	1.24e-08	Up	3.8e-09	hypothetical protein
lcl|NZ_CP009291.1_cds_WP_007013037.1_2081	429	1.14161	1.51e-10	Up	3.86e-11	MULTISPECIES: holo-ACP synthase
lcl|NZ_CP009291.1_cds_WP_038575940.1_2224	702	1.00688	2.88e-07	Up	1.02e-07	RNA pseudouridine synthase
lcl|NZ_CP009291.1_cds_WP_007015024.1_755	777	-1.05976	1.39e-07	Down	4.77e-08	short-chain dehydrogenase/reductase SDR
lcl|NZ_CP009291.1_cds_WP_007012908.1_2201	744	1.91551	2.34e-48	Up	2.91e-50	MULTISPECIES: transcriptional regulator
lcl|NZ_CP009291.1_cds_WP_007012448.1_2652	1071	2.33467	3.59e-42	Up	7.09e-44	peptide chain release factor 1
lcl|NZ_CP009291.1_cds_WP_007012564.1_2532	1284	1.43156	6.79e-28	Up	4.05e-29	phosphoribosylamine--glycine ligase
lcl|NZ_CP009291.1_cds_WP_007011676.1_3379	1659	-1.79094	6.73e-24	Down	5.78e-25	tail protein
lcl|NZ_CP009291.1_cds_WP_007014744.1_485	882	1.48614	4.72e-21	Up	5.04e-22	4-hydroxy-tetrahydrodipicolinate synthase
lcl|NZ_CP009292.1_cds_WP_007014588.1_4195	1248	1.53841	9.37e-29	Up	5.21e-30	membrane protein (plasmid)
lcl|NZ_CP009291.1_cds_WP_007010937.1_407	468	-1.08959	1.37e-06	Down	5.3e-07	hypothetical protein NSU_0020
lcl|NZ_CP009291.1_cds_WP_007014999.1_731	939	1.39107	1.48e-20	Up	1.65e-21	RNase adaptor protein RapZ
lcl|NZ_CP009291.1_cds_WP_038576324.1_3368	546	-2.10937	5.9e-24	Down	5.02e-25	hypothetical protein
lcl|NZ_CP009291.1_cds_WP_007015106.1_834	486	2.30457	8.99e-31	Up	4.25e-32	MULTISPECIES: NADH-quinone oxidoreductase subunit I
lcl|NZ_CP009291.1_cds_WP_038576117.1_2738	1401	2.09998	6.85e-28	Up	4.1e-29	peptidase
lcl|NZ_CP009294.1_cds_WP_007015941.1_184	2199	-1.63288	1.77e-13	Down	3.48e-14	putative methylase/helicase
lcl|NZ_CP009292.1_cds_WP_007014434.1_4345	561	-1.2375	9.64e-15	Down	1.69e-15	hypothetical protein
lcl|NZ_CP009291.1_cds_WP_007013274.1_1853	2073	-1.15123	1.33e-07	Down	4.55e-08	chromosome partitioning protein ParB
lcl|NZ_CP009291.1_cds_WP_007015264.1_989	561	1.15918	1.01e-19	Up	1.2e-20	hypothetical protein
lcl|NZ_CP009291.1_cds_WP_007015056.1_787	909	1.26989	5.21e-20	Up	6.08e-21	DMT family permease
lcl|NZ_CP009293.1_cds_WP_007015632.1_4770	2328	1.24611	5.77e-15	Up	1e-15	ligand-gated channel protein
lcl|NZ_CP009291.1_cds_WP_007012525.1_2571	189	-1.00493	7.89e-06	Down	3.32e-06	regulatory protein
lcl|NZ_CP009291.1_cds_WP_007011137.1_3897	222	-1.10748	3.16e-09	Down	9.17e-10	formate dehydrogenase
lcl|NZ_CP009291.1_cds_WP_007011364.1_3680	771	-1.49153	3.73e-15	Down	6.36e-16	3-beta hydroxysteroid dehydrogenase
lcl|NZ_CP009293.1_cds_WP_007015493.1_4914	495	-1.66289	4.04e-34	Down	1.45e-35	inner membrane protein (plasmid)
lcl|NZ_CP009291.1_cds_WP_007013597.1_1533	315	1.82881	1.26e-31	Up	5.64e-33	MULTISPECIES: hypothetical protein
lcl|NZ_CP009294.1_cds_WP_007015866.1_115	2343	-1.22279	5.09e-10	Down	1.37e-10	type IV secretory protein VirD4
lcl|NZ_CP009291.1_cds_WP_007014858.1_594	438	1.08296	1.27e-07	Up	4.34e-08	methylmalonyl-CoA epimerase
lcl|NZ_CP009291.1_cds_WP_007011345.1_3697	1044	2.39531	9.04e-32	Up	4e-33	3-isopropylmalate dehydrogenase
lcl|NZ_CP009291.1_cds_WP_007012914.1_2195	2673	1.34361	1.36e-11	Up	3.17e-12	aconitate hydratase
lcl|NZ_CP009291.1_cds_WP_007013387.1_1741	561	-1.27154	4.37e-16	Down	6.92e-17	MULTISPECIES: hypothetical protein
lcl|NZ_CP009291.1_cds_WP_037467518.1_1059	954	-1.034	3e-08	Down	9.55e-09	hypothetical protein JI59_04090
lcl|NZ_CP009291.1_cds_WP_007015855.1_458	324	-1.29677	2e-06	Down	7.84e-07	MULTISPECIES: hypothetical protein
lcl|NZ_CP009291.1_cds_WP_038577287.1_1833	372	-1.5797	1.81e-05	Down	7.92e-06	hypothetical protein
lcl|NZ_CP009291.1_cds_WP_038575481.1_1042	1293	-1.11111	5.19e-13	Down	1.07e-13	transposase
lcl|NZ_CP009291.1_cds_WP_007014794.1_532	771	1.91863	5.13e-17	Up	7.51e-18	multidrug transporter
lcl|NZ_CP009292.1_cds_WP_039858210.1_4132	1071	-1.03534	4.23e-09	Down	1.25e-09	beta-lactamase domain protein
lcl|NZ_CP009291.1_cds_WP_038577295.1_1845	732	-1.05842	8.81e-05	Down	4.24e-05	hypothetical protein
lcl|NZ_CP009291.1_cds_WP_007013614.1_1519	666	-1.29536	2.14e-05	Down	9.51e-06	DNA-binding response regulator
lcl|NZ_CP009291.1_cds_WP_038576086.1_2610	1314	-1.08128	3.47e-10	Down	9.15e-11	exopolyphosphatase
lcl|NZ_CP009291.1_cds_WP_007014850.1_586	669	1.79089	1.72e-25	Up	1.26e-26	MULTISPECIES: ribonuclease III
lcl|NZ_CP009291.1_cds_WP_038577601.1_2799	2049	1.00053	4.83e-15	Up	8.35e-16	thiol:disulfide interchange protein
lcl|NZ_CP009291.1_cds_WP_007012180.1_2901	1326	-1.00732	4.97e-05	Down	2.32e-05	hypothetical protein JI59_13770
lcl|NZ_CP009291.1_cds_WP_007011730.1_3329	1605	1.4661	9.49e-46	Up	1.31e-47	GMC oxidoreductase
lcl|NZ_CP009292.1_cds_WP_007014064.1_4040	876	-1.09281	1.21e-07	Down	4.13e-08	ureidoglycolate lyase
lcl|NZ_CP009294.1_cds_WP_007015931.1_173	459	-1.30075	4.71e-40	Down	1.09e-41	excisionase
lcl|NZ_CP009292.1_cds_WP_007014715.1_4081	792	-1.28334	4.6e-13	Down	9.38e-14	enoyl-CoA hydratase
lcl|NZ_CP009291.1_cds_1258	230	-1.6926	1.63e-18	Down	2.14e-19	hypothetical protein
lcl|NZ_CP009291.1_cds_WP_007012373.1_2720	1980	-1.22309	2.5e-20	Down	2.84e-21	ribonucleoside-diphosphate reductase alpha chain
lcl|NZ_CP009291.1_cds_WP_007013786.1_1361	321	1.62916	7.58e-17	Up	1.13e-17	hypothetical protein
lcl|NZ_CP009292.1_cds_WP_007014663.1_4129	612	2.17716	8.9e-50	Up	1.02e-51	hypothetical protein
lcl|NZ_CP009291.1_cds_WP_007015015.1_746	1173	1.12961	3.41e-22	Up	3.37e-23	polynucleotide adenylyltransferase
lcl|NZ_CP009291.1_cds_WP_007013529.1_1596	1272	-1.08972	7.53e-25	Down	5.97e-26	Zn-dependent hydrolase
lcl|NZ_CP009291.1_cds_WP_007013804.1_1344	690	2.03969	1.81e-35	Up	5.87e-37	di-trans,poly-cis-decaprenylcistransferase
lcl|NZ_CP009291.1_cds_WP_007012264.1_2823	1761	1.72218	1.54e-20	Up	1.71e-21	membrane protein insertase YidC
lcl|NZ_CP009291.1_cds_WP_007013627.1_1508	2403	-1.23668	3.23e-16	Down	5e-17	AraC family transcriptional regulator
lcl|NZ_CP009291.1_cds_WP_007014004.1_1129	336	-1.0812	0.000161336	Down	8.02e-05	phage tail protein E
lcl|NZ_CP009291.1_cds_WP_007013887.1_1245	744	-1.15117	4.86e-08	Down	1.59e-08	conjugal transfer protein TraV
lcl|NZ_CP009291.1_cds_WP_038575352.1_543	1242	1.65653	1.52e-15	Up	2.52e-16	tryptophan synthase subunit beta
lcl|NZ_CP009291.1_cds_WP_007012371.1_2722	393	-1.37242	2.18e-23	Down	1.94e-24	MULTISPECIES: hypothetical protein
lcl|NZ_CP009291.1_cds_WP_007011306.1_3733	1104	2.24131	1.03e-38	Up	2.77e-40	phosphoribosylformylglycinamidine cyclo-ligase
lcl|NZ_CP009293.1_cds_WP_007015396.1_4683	1194	1.20976	2.99e-08	Up	9.51e-09	acetate kinase
lcl|NZ_CP009294.1_cds_WP_007015916.1_161	903	-1.28446	1.14e-06	Down	4.34e-07	N-terminus replication primase
lcl|NZ_CP009291.1_cds_WP_007012684.1_2412	693	2.39219	3.26e-25	Up	2.5e-26	phosphoglyceromutase
lcl|NZ_CP009291.1_cds_WP_007012804.1_2298	1326	-1.37449	7e-20	Down	8.27e-21	amidohydrolase
lcl|NZ_CP009291.1_cds_WP_007014819.1_556	1815	1.3676	6.41e-17	Up	9.5e-18	murein transglycosylase
lcl|NZ_CP009291.1_cds_WP_007012563.1_2533	525	1.26437	1.33e-10	Up	3.36e-11	hypothetical protein
lcl|NZ_CP009291.1_cds_WP_007014860.1_596	804	1.07269	8.55e-18	Up	1.19e-18	hypothetical protein
lcl|NZ_CP009292.1_cds_WP_007014167.1_4593	861	1.95317	3.52e-13	Up	7.08e-14	copper resistance protein CopD
lcl|NZ_CP009291.1_cds_WP_007012364.1_2728	900	2.11416	3.9e-36	Up	1.21e-37	acetylglutamate kinase (NAG kinase) (AGK) (N-acetyl-L-glutamate 5-phosphotransferase) [Novosphingo
lcl|NZ_CP009293.1_cds_WP_007015652.1_4750	828	1.0063	1.38e-13	Up	2.66e-14	hypothetical protein
lcl|NZ_CP009291.1_cds_WP_007013058.1_2062	297	1.32518	2.24e-17	Up	3.2e-18	MULTISPECIES: 50S ribosomal protein L21
lcl|NZ_CP009296.1_cds_WP_004213226.1_221	993	1.00728	4.09e-12	Up	9.06e-13	MULTISPECIES: P-type DNA transfer ATPase VirB11
lcl|NZ_CP009293.1_cds_WP_007015429.1_4653	594	1.99099	7.74e-29	Up	4.25e-30	MULTISPECIES: RND transporter
lcl|NZ_CP009293.1_cds_WP_007015691.1_4717	636	1.07026	1.48e-10	Up	3.79e-11	peroxidase
lcl|NZ_CP009293.1_cds_WP_007015433.1_4650	1170	2.01101	1.27e-47	Up	1.6e-49	MULTISPECIES: hemolysin D
lcl|NZ_CP009291.1_cds_WP_038575362.1_573	1203	1.06588	1.34e-14	Up	2.38e-15	carboxynorspermidine decarboxylase
lcl|NZ_CP009291.1_cds_WP_007011218.1_3817	183	-1.31016	1.92e-11	Down	4.5e-12	hypothetical protein
lcl|NZ_CP009291.1_cds_WP_038575245.1_307	342	-1.29951	2.06e-05	Down	9.1e-06	transposase
lcl|NZ_CP009291.1_cds_WP_038576573.1_3816	345	-1.01502	8.5e-14	Down	1.6e-14	hypothetical protein
lcl|NZ_CP009291.1_cds_WP_007015188.1_915	513	1.08124	3e-11	Up	7.15e-12	bifunctional adenosylcobinamide kinase/adenosylcobinamide-phosphate guanylyltransferase [Novosphin
lcl|NZ_CP009291.1_cds_WP_007013038.1_2080	741	1.83296	2.3e-20	Up	2.61e-21	pyridoxine 5'-phosphate synthase
lcl|NZ_CP009292.1_cds_4064	311	-1.69497	8.62e-09	Down	2.61e-09	ISSpo9, transposase
lcl|NZ_CP009291.1_cds_WP_007015048.1_779	555	2.24489	3.86e-12	Up	8.55e-13	ATP synthase subunit delta
lcl|NZ_CP009291.1_cds_WP_007015232.1_958	780	1.46906	1.78e-25	Up	1.31e-26	MBL fold metallo-hydrolase
lcl|NZ_CP009291.1_cds_WP_007015218.1_944	939	1.39651	8.59e-14	Up	1.62e-14	lipoyl synthase
lcl|NZ_CP009292.1_cds_WP_007014155.1_4604	1293	-1.58756	2.09e-22	Down	2.04e-23	membrane protein
lcl|NZ_CP009292.1_cds_WP_007014418.1_4362	798	-1.65188	1.31e-21	Down	1.35e-22	SDR family oxidoreductase
lcl|NZ_CP009291.1_cds_WP_007011170.1_3865	2499	1.18966	8.08e-28	Up	4.89e-29	ATP-dependent helicase HrpB
lcl|NZ_CP009293.1_cds_WP_007015434.1_4649	1263	2.27116	1.65e-44	Up	2.64e-46	MULTISPECIES: transporter
lcl|NZ_CP009291.1_cds_WP_007011515.1_3537	852	2.24267	1.27e-25	Up	9.04e-27	acetyl-CoA carboxylase subunit beta
lcl|NZ_CP009295.1_cds_WP_007015809.1_4984	2169	1.83086	3.45e-21	Up	3.63e-22	TonB-dependent receptor
lcl|NZ_CP009291.1_cds_WP_007010957.1_389	438	2.17437	5.65e-17	Up	8.31e-18	ribose 5-phosphate isomerase B
lcl|NZ_CP009291.1_cds_WP_038576827.1_723	909	1.48527	5.07e-13	Up	1.04e-13	methionyl-tRNA formyltransferase
lcl|NZ_CP009291.1_cds_WP_007012840.1_2264	360	1.64254	1.55e-12	Up	3.32e-13	MULTISPECIES: 50S ribosomal protein L20
lcl|NZ_CP009291.1_cds_WP_007014926.1_657	2067	-1.38697	7.09e-25	Down	5.58e-26	flagellar biosynthesis protein FlgM
lcl|NZ_CP009291.1_cds_WP_007011292.1_3746	702	1.03644	2.44e-05	Up	1.1e-05	phosphoglycolate phosphatase
lcl|NZ_CP009291.1_cds_WP_007012472.1_2629	381	1.54047	9.49e-07	Up	3.59e-07	50S ribosomal protein L7/L12
lcl|NZ_CP009292.1_cds_WP_007014491.1_4286	948	1.37072	2.76e-19	Up	3.43e-20	anti-FecI sigma factor FecR
lcl|NZ_CP009291.1_cds_WP_007011241.1_3793	1929	-1.00277	8.94e-06	Down	3.78e-06	hypothetical protein
lcl|NZ_CP009291.1_cds_WP_007014750.1_490	1077	-1.40907	2.62e-36	Down	7.98e-38	MULTISPECIES: DNA recombination/repair protein RecA
lcl|NZ_CP009291.1_cds_WP_007011268.1_3768	393	-1.08503	0.00332467	Down	0.00199612	hypothetical protein
lcl|NZ_CP009292.1_cds_WP_052117994.1_4024	2463	1.26673	7.6e-14	Up	1.43e-14	hypothetical protein
lcl|NZ_CP009295.1_cds_WP_007015701.1_4942	489	-1.52403	2.53e-15	Down	4.26e-16	hypothetical protein
lcl|NZ_CP009291.1_cds_WP_007013709.1_1433	519	1.26987	3.86e-10	Up	1.02e-10	DNA-binding protein
lcl|NZ_CP009291.1_cds_733	1577	1.79352	6.5e-32	Up	2.84e-33	histidine kinase
lcl|NZ_CP009291.1_cds_WP_013831464.1_1838	201	-2.07135	6.64e-05	Down	3.14e-05	hypothetical protein PP1Y_Lpl2102
lcl|NZ_CP009291.1_cds_WP_007012361.1_2730	294	2.35588	1.17e-69	Up	2.55e-72	MULTISPECIES: hypothetical protein
lcl|NZ_CP009291.1_cds_WP_007012212.1_2872	873	-1.08407	8.76e-12	Down	2e-12	dienelactone hydrolase
lcl|NZ_CP009294.1_cds_WP_007015889.1_137	192	-1.88833	1.45e-20	Down	1.6e-21	hypothetical protein
lcl|NZ_CP009291.1_cds_WP_063511268.1_1699	333	-1.81245	3.02e-09	Down	8.73e-10	hypothetical protein
lcl|NZ_CP009295.1_cds_WP_007015722.1_5051	225	-1.2283	1.6e-12	Down	3.43e-13	transposase
lcl|NZ_CP009291.1_cds_WP_007013999.1_1138	393	-1.33765	1.2e-06	Down	4.61e-07	hypothetical protein
lcl|NZ_CP009291.1_cds_WP_007011110.1_3924	1116	1.93069	4.72e-34	Up	1.73e-35	ATPase
lcl|NZ_CP009292.1_cds_WP_039858109.1_4222	888	-1.72002	8.25e-21	Down	8.94e-22	hypothetical protein JI59_20775 (plasmid)
lcl|NZ_CP009291.1_cds_WP_007013319.1_1805	810	-2.42095	6.91e-42	Down	1.39e-43	VacJ-like lipoprotein
lcl|NZ_CP009291.1_cds_WP_081976334.1_1775	195	-1.15611	0.000685792	Down	0.000374068	RNA polymerase subunit sigma-24
lcl|NZ_CP009292.1_cds_WP_081474042.1_4346	1263	-1.1265	5.72e-09	Down	1.7e-09	hypothetical protein JI59_21395 (plasmid)
lcl|NZ_CP009291.1_cds_WP_052117815.1_591	1056	1.53008	1.15e-38	Up	3.1e-40	hypothetical protein
lcl|NZ_CP009291.1_cds_WP_007015044.1_775	258	1.20211	2.86e-09	Up	8.26e-10	MULTISPECIES: F0F1 ATP synthase subunit epsilon
lcl|NZ_CP009291.1_cds_WP_007012370.1_2723	261	-1.62601	1.38e-28	Down	7.82e-30	hypothetical protein
lcl|NZ_CP009291.1_cds_WP_007011868.1_3204	279	1.0726	3.12e-06	Up	1.25e-06	MULTISPECIES: 30S ribosomal protein S19
lcl|NZ_CP009291.1_cds_WP_007012829.1_2275	771	1.21301	7.55e-08	Up	2.52e-08	flagellar motor protein MotA
lcl|NZ_CP009291.1_cds_WP_007014966.1_698	636	2.12841	1.45e-21	Up	1.5e-22	nucleotide-binding protein
lcl|NZ_CP009291.1_cds_WP_007013131.1_1991	621	1.31136	3.69e-17	Up	5.36e-18	biotin synthase
lcl|NZ_CP009295.1_cds_WP_007015817.1_4996	945	1.05493	1.01e-11	Up	2.33e-12	phytanoyl-CoA dioxygenase (plasmid)
lcl|NZ_CP009291.1_cds_WP_038577042.1_1280	231	-1.27039	1.4e-10	Down	3.58e-11	hypothetical protein
lcl|NZ_CP009291.1_cds_WP_007012794.1_2308	1227	1.54676	4.89e-23	Up	4.52e-24	pyridine nucleotide-disulfide oxidoreductase
lcl|NZ_CP009291.1_cds_WP_007011307.1_3732	951	1.45336	1.43e-39	Up	3.44e-41	phosphoribosylglycinamide formyltransferase
lcl|NZ_CP009291.1_cds_WP_007013325.1_1800	207	-1.00475	3.39e-07	Down	1.22e-07	hypothetical protein
lcl|NZ_CP009291.1_cds_WP_007015047.1_778	1530	1.52459	1.43e-08	Up	4.41e-09	MULTISPECIES: ATP synthase subunit alpha
lcl|NZ_CP009291.1_cds_WP_007012533.1_2564	501	-1.31737	2.67e-20	Down	3.04e-21	hypothetical protein
lcl|NZ_CP009291.1_cds_WP_007013303.1_1819	213	-1.4356	3.55e-24	Down	2.95e-25	hypothetical protein
lcl|NZ_CP009293.1_cds_WP_007015539.1_4866	327	-1.42854	1.79e-12	Down	3.85e-13	MULTISPECIES: hypothetical protein
lcl|NZ_CP009291.1_cds_WP_007013035.1_2083	1158	1.52669	6.46e-20	Up	7.61e-21	hypothetical protein
lcl|NZ_CP009292.1_cds_WP_007014521.1_4257	2217	-2.25669	3.33e-57	Down	1.97e-59	catalase/hydroperoxidase HPI(I)
lcl|NZ_CP009291.1_cds_WP_007013029.1_2088	1266	1.57106	6.33e-18	Up	8.7e-19	diaminopimelate decarboxylase
lcl|NZ_CP009292.1_cds_WP_007014236.1_4531	1053	-1.26862	2.51e-23	Down	2.25e-24	leucine dehydrogenase
lcl|NZ_CP009291.1_cds_WP_038576243.1_3122	837	1.53387	1.16e-13	Up	2.23e-14	2,3,4,5-tetrahydropyridine-2,6-dicarboxylate N-succinyltransferase [Novosphingobium pentaromativor
lcl|NZ_CP009291.1_cds_WP_007011711.1_3348	762	1.28534	1.06e-18	Up	1.37e-19	molybdopterin-binding protein
lcl|NZ_CP009292.1_cds_WP_039857685.1_4019	573	-1.07194	4.69e-08	Down	1.53e-08	osmotically inducible protein C
lcl|NZ_CP009291.1_cds_WP_052117891.1_2902	636	-1.04449	7.63e-07	Down	2.85e-07	sugar transferase
lcl|NZ_CP009292.1_cds_WP_007014060.1_4044	1746	-1.18017	6.91e-10	Down	1.89e-10	hydrolase
lcl|NZ_CP009293.1_cds_WP_007015547.1_4855	939	-1.53467	5.61e-16	Down	8.95e-17	MULTISPECIES: hypothetical protein
lcl|NZ_CP009291.1_cds_WP_007011300.1_3740	678	1.76008	8.83e-24	Up	7.64e-25	phosphoribosylformylglycinamidine synthase I
lcl|NZ_CP009292.1_cds_WP_007014579.1_4204	1518	-1.29218	3.01e-14	Down	5.52e-15	O-acetyl-serine lyase/glutaredoxin fusion protein
lcl|NZ_CP009291.1_cds_WP_007011879.1_3194	372	1.9657	1.77e-19	Up	2.15e-20	MULTISPECIES: 30S ribosomal protein S12
lcl|NZ_CP009291.1_cds_WP_081473989.1_1432	555	1.27069	2.38e-12	Up	5.16e-13	conserved hypothetical protein
lcl|NZ_CP009292.1_cds_WP_007014575.1_4208	357	-1.48418	2.86e-11	Down	6.8e-12	globin
lcl|NZ_CP009291.1_cds_WP_007012360.1_2732	723	1.46651	6.22e-27	Up	4.04e-28	hypothetical protein
lcl|NZ_CP009292.1_cds_4338	549	-1.75315	4.28e-15	Down	7.34e-16	acyl-CoA dehydrogenase
lcl|NZ_CP009291.1_cds_WP_007012809.1_2293	1593	1.57246	9.45e-14	Up	1.79e-14	bifunctional phosphoribosylaminoimidazolecarboxamide formyltransferase/inosine monophosphate cyclo
lcl|NZ_CP009291.1_cds_WP_007012584.1_2512	270	-1.36759	2.87e-10	Down	7.53e-11	hypothetical protein
lcl|NZ_CP009291.1_cds_WP_007013655.1_1483	603	1.51148	1.64e-31	Up	7.42e-33	3-isopropylmalate dehydratase small subunit
lcl|NZ_CP009291.1_cds_WP_007015016.1_747	606	1.27962	6.63e-17	Up	9.85e-18	coenzyme A pyrophosphatase
lcl|NZ_CP009291.1_cds_WP_007015198.1_925	1002	1.52419	1.39e-11	Up	3.23e-12	membrane protein
lcl|NZ_CP009295.1_cds_WP_007015757.1_5014	1134	1.95161	2.86e-31	Up	1.32e-32	MULTISPECIES: hydrogenase formation protein HypD
lcl|NZ_CP009292.1_cds_WP_039857948.1_4377	825	-1.28947	2.43e-21	Down	2.53e-22	SDR family oxidoreductase
lcl|NZ_CP009291.1_cds_WP_007012357.1_2735	903	1.18534	5.68e-05	Up	2.66e-05	co-chaperone YbbN
lcl|NZ_CP009292.1_cds_WP_007014576.1_4207	1050	-1.37879	2.12e-13	Down	4.2e-14	adenylate cyclase
lcl|NZ_CP009291.1_cds_WP_081473937.1_2937	369	1.28084	2.47e-19	Up	3.06e-20	globin
lcl|NZ_CP009291.1_cds_WP_007012365.1_2727	681	2.00758	1.63e-47	Up	2.13e-49	MULTISPECIES: membrane protein
lcl|NZ_CP009293.1_cds_WP_007015638.1_4765	492	1.22907	2.58e-25	Up	1.95e-26	hypothetical protein
lcl|NZ_CP009291.1_cds_WP_007013829.1_1320	414	1.6385	1.26e-27	Up	7.75e-29	ubiquinol-cytochrome c reductase
lcl|NZ_CP009292.1_cds_WP_039858025.1_4355	594	-1.19147	6.01e-24	Down	5.14e-25	hypothetical protein
lcl|NZ_CP009291.1_cds_WP_007012218.1_2866	1026	2.00973	3.05e-19	Up	3.8e-20	2-nitropropane dioxygenase
lcl|NZ_CP009292.1_cds_WP_039857732.1_4577	2154	-1.88263	2.46e-26	Down	1.65e-27	TonB-dependent receptor
lcl|NZ_CP009294.1_cds_WP_007016040.1_90	366	-1.06808	2.23e-06	Down	8.81e-07	MULTISPECIES: hypothetical protein
lcl|NZ_CP009291.1_cds_WP_052117830.1_1102	792	-1.0554	1.08e-07	Down	3.64e-08	hypothetical protein
lcl|NZ_CP009291.1_cds_WP_007011935.1_3137	858	1.04469	1.16e-11	Up	2.69e-12	hypothetical protein
lcl|NZ_CP009292.1_cds_WP_007014180.1_4581	1548	-1.23372	9.59e-14	Down	1.82e-14	ABC transporter substrate-binding protein
lcl|NZ_CP009294.1_cds_WP_007015892.1_140	996	1.40404	2.2e-43	Up	3.82e-45	ATPase AAA
lcl|NZ_CP009291.1_cds_WP_007013285.1_1837	429	-1.78183	4.08e-28	Down	2.42e-29	hypothetical protein NSU_2370
lcl|NZ_CP009292.1_cds_WP_007014411.1_4368	957	-1.53526	1.96e-12	Down	4.22e-13	hypothetical protein
lcl|NZ_CP009291.1_cds_WP_007015248.1_974	1416	1.17729	2.04e-06	Up	8.01e-07	dihydrolipoyl dehydrogenase
lcl|NZ_CP009291.1_cds_WP_007013275.1_1852	2211	-2.51368	2.63e-26	Down	1.77e-27	methylase
lcl|NZ_CP009291.1_cds_WP_007014902.1_634	2100	3.13714	4.67e-32	Up	2.01e-33	ferrisiderophore receptor
lcl|NZ_CP009291.1_cds_WP_007013148.1_1973	1122	1.56007	6.53e-22	Up	6.54e-23	homoserine O-acetyltransferase
lcl|NZ_CP009291.1_cds_WP_007011795.1_3268	1530	-1.83705	5.17e-33	Down	2.05e-34	histidine ammonia-lyase
lcl|NZ_CP009291.1_cds_WP_007014754.1_494	798	1.74589	7.87e-20	Up	9.32e-21	transporter
lcl|NZ_CP009291.1_cds_WP_038577262.1_1795	1650	-1.8698	1.85e-23	Down	1.64e-24	hypothetical protein
lcl|NZ_CP009291.1_cds_WP_007011433.1_3615	786	-1.25592	1.02e-12	Down	2.13e-13	oxidoreductase
lcl|NZ_CP009291.1_cds_WP_007012136.1_2945	1635	1.7619	1.15e-54	Up	9.07e-57	FAD dependent oxidoreductase
lcl|NZ_CP009291.1_cds_WP_007012123.1_2958	1263	-1.03712	3.34e-17	Down	4.84e-18	succinylarginine dihydrolase
lcl|NZ_CP009291.1_cds_WP_007012119.1_2962	1032	-1.56833	2.72e-34	Down	9.56e-36	DUF1338 domain-containing protein
lcl|NZ_CP009296.1_cds_WP_007016056.1_235	249	1.09127	3.88e-14	Up	7.15e-15	MULTISPECIES: hypothetical protein
lcl|NZ_CP009291.1_cds_WP_007011863.1_3209	288	1.35213	3.22e-10	Up	8.47e-11	MULTISPECIES: 30S ribosomal protein S17
lcl|NZ_CP009291.1_cds_WP_007014990.1_722	747	1.47561	2.82e-15	Up	4.75e-16	tRNA pseudouridine(38-40) synthase
lcl|NZ_CP009291.1_cds_WP_007013867.1_1273	198	-1.79927	1.2e-16	Down	1.81e-17	hypothetical protein
lcl|NZ_CP009291.1_cds_WP_007013429.1_1697	2925	-1.26695	7.14e-12	Down	1.62e-12	TrwC protein
lcl|NZ_CP009291.1_cds_WP_007015203.1_930	303	-1.48104	1.58e-12	Down	3.38e-13	septum formation initiator
lcl|NZ_CP009291.1_cds_WP_007011590.1_3462	741	1.70022	5.33e-21	Up	5.72e-22	hypothetical protein
lcl|NZ_CP009291.1_cds_WP_007012121.1_2960	1206	-1.36525	2.86e-34	Down	1.01e-35	glutamate carboxypeptidase
lcl|NZ_CP009291.1_cds_WP_007012013.1_3062	1194	-1.02398	1.29e-06	Down	4.95e-07	glycosyl transferase family 1
lcl|NZ_CP009291.1_cds_WP_007011045.1_299	1065	-2.14862	1.71e-19	Down	2.07e-20	transcriptional regulator
lcl|NZ_CP009293.1_cds_WP_007015939.1_4928	1356	-1.60132	1.92e-19	Down	2.34e-20	MULTISPECIES: integrase
lcl|NZ_CP009291.1_cds_WP_007011559.1_3493	438	1.4573	1.3e-33	Up	4.99e-35	ribonuclease HI
lcl|NZ_CP009291.1_cds_WP_007013306.1_1816	999	-1.09432	8.49e-08	Down	2.85e-08	hypothetical protein
lcl|NZ_CP009292.1_cds_WP_007014490.1_4287	528	1.13969	8.3e-10	Up	2.3e-10	DNA-directed RNA polymerase sigma-70 factor
lcl|NZ_CP009291.1_cds_WP_007011842.1_3230	2184	1.02997	2.03e-06	Up	7.95e-07	prolyl oligopeptidase
lcl|NZ_CP009292.1_cds_WP_007014272.1_4496	3189	-1.3702	6.68e-10	Down	1.82e-10	multidrug efflux RND transporter permease subunit
lcl|NZ_CP009291.1_cds_WP_007013765.1_1379	1794	1.03996	9.35e-20	Up	1.11e-20	dATP pyrophosphohydrolase
lcl|NZ_CP009291.1_cds_WP_038576002.1_2363	1350	1.94822	5.97e-36	Up	1.87e-37	polysaccharide biosynthesis family protein
lcl|NZ_CP009291.1_cds_WP_038575525.1_1172	744	-1.013	5.47e-12	Down	1.23e-12	membrane protein
lcl|NZ_CP009291.1_cds_WP_007015250.1_976	1311	1.15642	5.89e-07	Up	2.17e-07	pyruvate dehydrogenase complex dihydrolipoamide acetyltransferase [Novosphingobium pentaromativora
lcl|NZ_CP009291.1_cds_WP_007013435.1_1689	3300	-1.01297	3.04e-07	Down	1.09e-07	hypothetical protein
lcl|NZ_CP009291.1_cds_WP_007012321.1_2767	864	-1.00663	2.22e-07	Down	7.8e-08	flagellar motor switch protein FliM
lcl|NZ_CP009291.1_cds_WP_013833125.1_3496	663	1.65263	4.86e-23	Up	4.48e-24	hypothetical protein NSU_0640
lcl|NZ_CP009291.1_cds_WP_007013230.1_1898	1254	1.29765	7.88e-24	Up	6.79e-25	hypothetical protein
lcl|NZ_CP009292.1_cds_WP_007014311.1_4460	1920	-1.94392	7.66e-26	Down	5.36e-27	monooxygenase
lcl|NZ_CP009291.1_cds_WP_007014854.1_590	1347	1.69897	2.91e-10	Up	7.63e-11	glutathione-disulfide reductase
lcl|NZ_CP009291.1_cds_WP_038577236.1_1757	1200	1.6475	1.49e-15	Up	2.46e-16	aminotransferase
lcl|NZ_CP009291.1_cds_WP_007011142.1_3892	1818	2.31924	3.84e-39	Up	9.94e-41	MULTISPECIES: elongation factor 4
lcl|NZ_CP009291.1_cds_WP_037467462.1_1060	1008	-1.38714	1.35e-10	Down	3.44e-11	MULTISPECIES: integrase
lcl|NZ_CP009291.1_cds_WP_007015103.1_831	687	2.70984	1.02e-59	Up	4.62e-62	hypothetical protein
lcl|NZ_CP009291.1_cds_WP_007011685.1_3371	642	-1.26443	1.08e-05	Down	4.62e-06	hypothetical protein
lcl|NZ_CP009291.1_cds_WP_007015296.1_1020	2664	1.36467	2.47e-14	Up	4.48e-15	pyruvate, phosphate dikinase
lcl|NZ_CP009292.1_cds_WP_007014242.1_4525	741	1.17084	3.11e-06	Up	1.25e-06	polysaccharide deacetylase
lcl|NZ_CP009291.1_cds_WP_007013358.1_1766	312	1.07359	3.73e-08	Up	1.2e-08	hypothetical protein
lcl|NZ_CP009291.1_cds_WP_007013052.1_2068	336	1.63101	1.25e-22	Up	1.19e-23	hypothetical protein
lcl|NZ_CP009291.1_cds_630	1226	1.29523	8.38e-18	Up	1.16e-18	bifunctional ornithine acetyltransferase/N-acetylglutamate synthase [Novosphingobium pentaromativo
lcl|NZ_CP009291.1_cds_WP_038576272.1_3186	237	-1.43286	3.52e-12	Down	7.77e-13	hypothetical protein
lcl|NZ_CP009292.1_cds_WP_007014177.1_4584	1818	-1.19582	2.68e-12	Down	5.84e-13	ABC transporter
lcl|NZ_CP009294.1_cds_WP_039859025.1_156	444	-1.0931	1.25e-13	Down	2.4e-14	hypothetical protein
lcl|NZ_CP009291.1_cds_WP_007012047.1_3031	1131	1.48977	1.55e-28	Up	8.81e-30	glutamate 5-kinase
lcl|NZ_CP009291.1_cds_WP_052117974.1_2595	1449	1.6006	2.96e-24	Up	2.45e-25	glucan biosynthesis protein D
lcl|NZ_CP009292.1_cds_WP_007014523.1_4256	525	-1.77035	5.07e-31	Down	2.35e-32	hypothetical protein
lcl|NZ_CP009292.1_cds_WP_007014053.1_4051	351	-1.11016	0.00280671	Down	0.00166683	cupin
lcl|NZ_CP009292.1_cds_WP_052117992.1_3999	738	-1.18876	1.83e-10	Down	4.72e-11	ABC transporter
lcl|NZ_CP009291.1_cds_WP_007011654.1_3402	237	-1.31457	1.97e-07	Down	6.89e-08	hypothetical protein NSU_0738
lcl|NZ_CP009291.1_cds_WP_038577039.1_1272	309	-1.07025	1.14e-07	Down	3.88e-08	hypothetical protein
lcl|NZ_CP009291.1_cds_WP_038577439.1_2260	882	1.00846	1.35e-20	Up	1.49e-21	aldose 1-epimerase
lcl|NZ_CP009291.1_cds_WP_038575422.1_814	549	-1.46766	1.38e-16	Down	2.1e-17	peroxiredoxin
lcl|NZ_CP009291.1_cds_WP_013833055.1_3419	1377	1.04893	4.63e-11	Up	1.13e-11	GTP-binding protein EngA
lcl|NZ_CP009291.1_cds_WP_007012362.1_2731	897	1.71451	2.19e-25	Up	1.64e-26	bifunctional 5,10-methylene-tetrahydrofolate dehydrogenase/5,10-methylene-tetrahydrofolate cyclohy
lcl|NZ_CP009291.1_cds_WP_007012574.1_2522	798	1.79892	2.2e-22	Up	2.15e-23	DNA-binding response regulator
lcl|NZ_CP009291.1_cds_WP_038577069.1_1372	786	2.47192	1.33e-58	Up	6.59e-61	F-type H+-transporting ATPase subunit a
lcl|NZ_CP009292.1_cds_WP_039858135.1_4135	465	-1.83252	2.65e-30	Down	1.29e-31	50S ribosomal protein L21
lcl|NZ_CP009291.1_cds_WP_007011953.1_3119	204	-1.09143	1.26e-18	Down	1.65e-19	hypothetical protein
lcl|NZ_CP009291.1_cds_WP_038576153.1_2864	1260	2.25582	9.64e-50	Up	1.12e-51	aspartate kinase
lcl|NZ_CP009291.1_cds_WP_007013810.1_1338	453	1.30748	7.17e-11	Up	1.78e-11	MULTISPECIES: beta-hydroxyacyl-ACP dehydratase
lcl|NZ_CP009291.1_cds_WP_052117966.1_2287	1020	-1.00899	1.14e-13	Down	2.18e-14	microcin C7 resistance protein MccF
lcl|NZ_CP009291.1_cds_WP_007013746.1_1398	1353	1.03855	7.48e-10	Up	2.06e-10	hypothetical protein NSU_2835
lcl|NZ_CP009291.1_cds_WP_038577708.1_3269	1200	-1.75537	2.16e-22	Down	2.11e-23	imidazolonepropionase
lcl|NZ_CP009295.1_cds_WP_007015727.1_5044	1062	1.38637	7.33e-16	Up	1.19e-16	dTDP-glucose 4,6-dehydratase
lcl|NZ_CP009291.1_cds_WP_007013342.1_1784	1347	1.46318	1.48e-27	Up	9.15e-29	membrane protein
lcl|NZ_CP009291.1_cds_WP_007013661.1_1478	411	1.43297	2.52e-10	Up	6.56e-11	MULTISPECIES: Fe-S metabolism protein SufE
lcl|NZ_CP009292.1_cds_WP_007014229.1_4538	2400	-1.04068	1.95e-11	Down	4.58e-12	TonB-dependent receptor
lcl|NZ_CP009291.1_cds_WP_007011850.1_3222	1368	2.24421	1.47e-32	Up	6.12e-34	MULTISPECIES: preprotein translocase subunit SecY
lcl|NZ_CP009291.1_cds_WP_038577755.1_3564	453	1.24401	3.85e-16	Up	6.04e-17	tRNA methyltransferase
lcl|NZ_CP009291.1_cds_WP_081976331.1_1061	228	-4.47437	3.13e-12	Down	6.86e-13	hypothetical protein
lcl|NZ_CP009292.1_cds_WP_007014206.1_4557	3096	1.3543	4.14e-19	Up	5.22e-20	chemotaxis protein CheY
lcl|NZ_CP009291.1_cds_WP_007011465.1_3584	1053	-1.21432	1.04e-11	Down	2.38e-12	hypothetical protein
lcl|NZ_CP009291.1_cds_WP_081976327.1_457	522	-1.32291	4.66e-06	Down	1.91e-06	transposase
lcl|NZ_CP009291.1_cds_WP_007015233.1_959	777	1.54553	1.65e-44	Up	2.63e-46	LuxR family transcriptional regulator
lcl|NZ_CP009291.1_cds_WP_038575409.1_771	942	1.70682	3.14e-28	Up	1.83e-29	transporter
lcl|NZ_CP009291.1_cds_WP_007014840.1_576	1215	1.32247	8.27e-27	Up	5.46e-28	5-aminolevulinate synthase
lcl|NZ_CP009292.1_cds_WP_007014294.1_4474	1503	-1.12774	1.5e-08	Down	4.64e-09	aldehyde dehydrogenase
lcl|NZ_CP009291.1_cds_WP_007012343.1_2748	1347	1.2846	3.19e-18	Up	4.27e-19	modulator protein
lcl|NZ_CP009291.1_cds_WP_007013392.1_1736	1845	1.95824	3.07e-39	Up	7.76e-41	ABC transporter ATP-binding protein
lcl|NZ_CP009291.1_cds_WP_007015074.1_806	534	1.02158	2.05e-15	Up	3.42e-16	membrane protein
lcl|NZ_CP009291.1_cds_WP_007013047.1_2073	390	1.85349	4.07e-52	Up	4.02e-54	hypothetical protein
lcl|NZ_CP009291.1_cds_WP_007011384.1_3661	861	-1.04271	4.99e-08	Down	1.64e-08	hypothetical protein
lcl|NZ_CP009291.1_cds_WP_081474073.1_973	357	1.15689	2.77e-07	Up	9.83e-08	hypothetical protein SPHV1_210004
lcl|NZ_CP009291.1_cds_WP_052117813.1_522	720	1.4271	3.82e-15	Up	6.53e-16	ABC transporter
lcl|NZ_CP009291.1_cds_WP_038577190.1_1658	216	-1.0574	6.88e-07	Down	2.55e-07	hypothetical protein NSU_2553
lcl|NZ_CP009293.1_cds_WP_007015477.1_4931	738	-1.38729	4.02e-08	Down	1.3e-08	putative oxidoreductase
lcl|NZ_CP009291.1_cds_WP_007012851.1_2253	429	1.14415	1.55e-22	Up	1.49e-23	TIGR01244 family protein
lcl|NZ_CP009292.1_cds_4063	402	-1.6146	3.87e-13	Down	7.84e-14	putative transposase number 1 of insertion sequence NGRIS-2a [Novosphingobium pentaromativorans US
lcl|NZ_CP009291.1_cds_WP_007015224.1_950	1128	1.88418	8e-34	Up	3.02e-35	PAS domain-containing sensor histidine kinase
lcl|NZ_CP009291.1_cds_WP_007011249.1_3785	1575	-1.25062	3.65e-13	Down	7.34e-14	hypothetical protein
lcl|NZ_CP009292.1_cds_WP_081474051.1_4209	1182	-1.19406	8.45e-09	Down	2.56e-09	hypothetical protein
lcl|NZ_CP009291.1_cds_WP_007010959.1_387	228	1.44742	8.14e-13	Up	1.7e-13	hypothetical protein
lcl|NZ_CP009293.1_cds_WP_007015432.1_4651	3243	1.6647	2.41e-30	Up	1.17e-31	MULTISPECIES: cation transporter
lcl|NZ_CP009291.1_cds_WP_007012076.1_3003	318	1.62051	5.99e-21	Up	6.44e-22	ferredoxin
lcl|NZ_CP009291.1_cds_WP_007012019.1_3056	996	-1.38805	6.29e-12	Down	1.42e-12	glycosyl transferase family 2
lcl|NZ_CP009291.1_cds_WP_007015111.1_839	1464	2.37006	3.04e-41	Up	6.49e-43	MULTISPECIES: NADH:ubiquinone oxidoreductase subunit N
lcl|NZ_CP009294.1_cds_WP_007015965.1_20	1500	1.15045	9.51e-22	Up	9.76e-23	NAD-dependent succinate-semialdehyde dehydrogenase
lcl|NZ_CP009291.1_cds_WP_007015045.1_776	1458	1.40662	2.5e-10	Up	6.52e-11	ATP synthase subunit beta
lcl|NZ_CP009291.1_cds_WP_007014892.1_624	726	1.3456	4.89e-23	Up	4.52e-24	MULTISPECIES: mannose-1-phosphate guanylyltransferase
lcl|NZ_CP009291.1_cds_WP_038576023.1_2401	465	1.29205	4.26e-09	Up	1.26e-09	hypothetical protein
lcl|NZ_CP009291.1_cds_WP_007011961.1_3113	540	1.18687	3.96e-07	Up	1.44e-07	hypothetical protein
lcl|NZ_CP009291.1_cds_WP_007015062.1_793	675	1.01626	1.67e-06	Up	6.52e-07	beta-lactamase-like protein
lcl|NZ_CP009293.1_cds_4910	611	1.20548	3.43e-13	Up	6.89e-14	hypothetical protein
lcl|NZ_CP009292.1_cds_WP_041565026.1_4201	834	-1.12177	9.03e-09	Down	2.74e-09	hypothetical protein
lcl|NZ_CP009295.1_cds_WP_007015705.1_4938	1266	-1.06198	8.28e-12	Down	1.89e-12	phosphatidylinositol kinase
lcl|NZ_CP009293.1_cds_WP_052118040.1_4656	492	1.63695	3.2e-27	Up	2.03e-28	hypothetical protein
lcl|NZ_CP009291.1_cds_WP_007012165.1_2917	2376	-1.25586	4.78e-14	Down	8.83e-15	TonB-denpendent receptor
lcl|NZ_CP009291.1_cds_WP_007012053.1_3026	822	1.57968	8.82e-22	Up	8.98e-23	pyrroline-5-carboxylate reductase
lcl|NZ_CP009291.1_cds_WP_038576957.1_1125	552	-1.15705	0.000426728	Down	0.000226605	hypothetical protein
lcl|NZ_CP009291.1_cds_WP_007014904.1_636	1308	2.57414	6.25e-19	Up	7.97e-20	peptidase
lcl|NZ_CP009291.1_cds_WP_007012075.1_3004	1011	1.15786	2.84e-14	Up	5.16e-15	cysteine synthase A
lcl|NZ_CP009294.1_cds_WP_007015910.1_155	234	-1.76854	2.25e-19	Down	2.77e-20	MULTISPECIES: hypothetical protein
lcl|NZ_CP009291.1_cds_WP_007011865.1_3207	438	1.39824	9.61e-15	Up	1.69e-15	MULTISPECIES: 50S ribosomal protein L16
lcl|NZ_CP009292.1_cds_WP_007014036.1_4068	666	-1.09816	1.76e-12	Down	3.79e-13	pyridoxamine 5'-phosphate oxidase
lcl|NZ_CP009291.1_cds_WP_007013708.1_1434	579	1.01577	1.24e-17	Up	1.74e-18	single-stranded DNA-binding protein
lcl|NZ_CP009292.1_cds_WP_007014571.1_4211	582	-2.35704	4.59e-18	Down	6.25e-19	osmotically inducible protein C
lcl|NZ_CP009291.1_cds_WP_081473890.1_3957	897	1.70098	2.21e-35	Up	7.26e-37	hypothetical protein
lcl|NZ_CP009291.1_cds_WP_007013374.1_1753	1227	1.55632	2.24e-32	Up	9.44e-34	LPS export ABC transporter permease LptF
lcl|NZ_CP009291.1_cds_WP_007014910.1_642	285	1.63054	2.07e-24	Up	1.68e-25	MULTISPECIES: hypothetical protein
lcl|NZ_CP009295.1_cds_WP_007015702.1_4941	627	-1.54547	1.1e-08	Down	3.36e-09	hypothetical protein
lcl|NZ_CP009291.1_cds_WP_007013386.1_1742	2046	1.51679	3.23e-42	Up	6.32e-44	TonB-dependent receptor
lcl|NZ_CP009291.1_cds_WP_007011493.1_3557	762	1.54649	3.62e-23	Up	3.3e-24	precorrin-6A reductase
lcl|NZ_CP009291.1_cds_WP_007012873.1_2233	798	1.06123	4.1e-09	Up	1.21e-09	glycerophosphoryl diester phosphodiesterase
lcl|NZ_CP009291.1_cds_WP_007011589.1_3463	699	1.93006	1.54e-19	Up	1.86e-20	molecular chaperone
lcl|NZ_CP009292.1_cds_WP_039858123.1_4177	189	-1.63644	2.16e-10	Down	5.6e-11	hypothetical protein
lcl|NZ_CP009291.1_cds_WP_007012301.1_2787	816	-1.16539	8.61e-06	Down	3.64e-06	flagellar hook protein FlgE
lcl|NZ_CP009291.1_cds_WP_007011305.1_3734	1287	1.15704	5.41e-20	Up	6.34e-21	hypothetical protein
lcl|NZ_CP009291.1_cds_WP_007011133.1_3901	195	-1.21502	4.87e-11	Down	1.18e-11	hypothetical protein
lcl|NZ_CP009292.1_cds_WP_052118010.1_4237	396	-2.30445	9.78e-39	Down	2.61e-40	protocatechuate 3,4-dioxygenase
lcl|NZ_CP009291.1_cds_WP_007013381.1_1747	699	1.00253	1.25e-08	Up	3.84e-09	lipoate-protein ligase B
lcl|NZ_CP009291.1_cds_WP_038575511.1_1136	309	-1.35646	1.3e-06	Down	4.99e-07	hypothetical protein
lcl|NZ_CP009291.1_cds_WP_007014751.1_491	2652	1.82256	1.76e-20	Up	1.96e-21	alanine--tRNA ligase
lcl|NZ_CP009291.1_cds_WP_038577274.1_1812	300	-2.62314	7.22e-33	Down	2.92e-34	CopG family transcriptional regulator
lcl|NZ_CP009291.1_cds_WP_007013828.1_1321	936	1.01525	1.15e-12	Up	2.42e-13	flavonol synthase

## Sheet: Table S3
Table S3. Validation of the RNA-seq data by qRT-PCR of 39 representative genes
GeneIDa	Description	Log2 Fold Change (∆rsh vs US6-1) in RNA-seq	Log2 Fold change ±SD (∆rsh vs US6-1) in qRT-PCRb	Log2 Fold change ±SD (∆rsh (pCM-62rsh) vs US6-1) in qRT-PCRb
Sigma factor synthesis
WP_007014490	DNA-directed RNA polymerase sigma-70 factor	1.14	5.38 ± 0.47**	-0.56 ± 0.07
WP_007013352	ECF-type sigma factor	-1.45	-3.70 ± 0.35***	-1.58 ± 0.04
WP_081976334	RNA polymerase subunit sigma-24	-1.16	3.08 ± 0.59***	-1.21 ± 0.34
RNA degradation
WP_007010943	enolase	1.48	7.54 ± 2.04**	0.86 ± 0.05*
WP_007014797	ATP-dependent RNA helicase RhlE	1.39	7.74 ± 0.68**	0.06 ± 0.60
WP_007015015	poly(A) polymerase	1.13	6.91 ± 1.31**	-0.25 ± 0.08
AHL production
WP_007013362	autoinducer synthesis protein NovI	-5.35	-6.55 ± 0.26*	-0.68 ± 0.47
WP_007013363	LuxR family transcriptional regulator NovR	-1.23	-3.89 ± 0.12***	-1.12 ± 0.25
EPS biosynthesis
WP_052117974	glucan biosynthesis protein D	1.6	2.31 ± 0.38**	-0.71 ± 0.21**
WP_052118064	capsular biosynthesis protein	1.05	2.92 ± 1.11*	0.74 ± 0.09
WP_039858828	capsule biosynthesis protein (plasmid)	1.73	3.38 ± 0.92*	1.34 ± 0.27***
WP_007012281	polysaccharide biosynthesis protein	1.42	1.26 ± 0.32	0.09 ± 0.10
WP_007015819	capsule polysaccharide export protein	1.59	8.43 ± 3.96*	-0.34 ± 1.21
PAH degradation
WP_007015965	NAD-dependent succinate-semialdehyde dehydrogenase	1.15	2.55 ± 1.05	1.16 ± 0.06***
WP_007015967	2-hydroxychromene-2-carboxylate isomerase	1.19	4.60 ± 1.07**	1.21 ± 0.08**
WP_007015969	anthranilate 1,2-dioxygenase small subunit	1.2	12.79 ± 1.31***	1.94 ± 0.10***
WP_007014585	malate dehydrogenase	1.62	12.76 ± 1.93***	-0.21 ± 0.25
WP_007014540	2-pyrone-4,6-dicarboxylate hydrolase	1.12	7.63 ± 0.61***	-0.34 ± 0.22
WP_007014542	protocatechuate 4,5-dioxygenase, beta chain	-1.93	4.41 ± 1.03*	-1.21 ± 0.58**
WP_052118010	protocatechuate 4,5-dioxygenase, alpha chain	-2.3	8.78 ± 0.82***	-1.76 ± 0.62**
Sphingolipid production
WP_007012867	8-amino-7-oxononanoate synthase	1.56	4.96 ± 0.28*	1.03 ± 0.04
WP_007014840	5-aminolevulinate synthase	1.32	2.96 ± 0.52**	0.40 ± 0.20
Cell division and shape
WP_007012645	cell shape determination protein CcmA	1.63	10.14 ±1.29**	1.04 ± 0.06***
WP_007015316	rod shape determining protein RodA	1.57	5.82 ± 0.4***	0.04 ± 0.02
WP_007015313	rod shape-determining protein MreC	1.36	10.45 ± 1.42***	-0.33 ± 0.29
WP_007015312	rod shape-determining protein MreB and related proteins	1.75	13.56 ± 1.65**	-10.69 ± 0.03**
WP_039858131	rod shape-determining protein MreB and related proteins	2.49	5.13 ± 1.04**	-1.49 ± 0.25
WP_038576606	penicillin-binding protein	1.48	3.31 ± 0.3*	-1.62 ± 0.71*
WP_007012064	cell division protein FtsW	1.27	4.78 ± 0.33**	-0.29 ± 0.17
WP_007012058	cell division protein FtsQ	1.19	5.66 ± 0.08***	-0.26 ± 0.22
GTP synthesis
WP_007014769	IMP dehydrogenase	1.98	10.86 ± 1.40**	0.90 ± 0.40
WP_007011310	nucleoside-diphosphate kinase	2.51	1.65 ± 1.11	0.71 ± 0.25*
WP_007012903	pyruvate kinase	1.37	2.79 ± 0.61*	-0.15 ± 0.30
WP_007011949	guanylate kinase	1.36	-0.96 ± 0.49	-0.17 ± 0.06
WP_007012938	GMP synthetase	2	-1.29 ± 0.69	-0.15 ± 0.07
Other
WP_007012876	RNA polymerase-binding protein DksA	2.68	7.82 ± 1.12***	1.02 ± 0.23
WP_007012358	ATP-dependent Lon protease	1.01	12.05 ± 1.62***	0.17 ± 0.66
WP_038576086	exopolyphosphatase	-1.08	7.19 ± 0.90***	-0.13 ± 0.34
WP_007011792	GntR family transcriptional regulator	-1.44	5.68 ± 0.59*	-0.50 ± 0.21
a. Genes whose RNA-seq data were considered valid were highlighted.
b. “*” represents p < 0.05; “**” represents p < 0.01; “***” represents p < 0.001.

## Sheet: Table S4
Table S4. Primers used in this study
Primers	Sequence (5’ to 3’)*	Target	Annotation
∆rsh construction
rsh-5O	CGCGGATCCATGCTCATCGAAGATCGCCTCC
rsh-5I	tgtttaaacttagtggatgggCTGACGCAACATGCTGGG
rsh-3O	CGCAAGCTTCGCAGCGACGCCTTCTACAT
rsh-3I	cccatccactaagtttaaacaGAAGCCGAACGTATCTAG
rsh-FO	GTTTCGGACAATCCCAGCAT
rsh-RO	CCAGCTTGATCGCAACATCG
∆rsh (pCM62-rsh) construction
PrshF	CGCAAGCTTGCAATCTCAGGCGTACTT
PrshR	CGCGAATTCCTAGATACGTTCGGCTTC
qRT-PCR
NovI 417F	CGCTTATTGCTGTGTGGC	WP_007013362	autoinducer synthesis protein NovI
NovI 552R	CTCGTCGTCGATGTGGATC
NovR 343F	TTCGGACTTCAGGATGGCGTG	WP_007013363	LuxR family transcriptional regulator NovR
NovR 473R	CCAGCGACTATGTGCGTTGC
16S 119F	TCGGAATAACTCAGGGAAAC	AF502400	16S rRNA gene
16S 258R	CAGACCAGCTAAGGATCG
V1F	TGCCAAATTCACCTTCACCG	WP_007015965	NAD-dependent succinate-semialdehyde dehydrogenase
V1R	CGGAACTTTGAAGCGATCGT
V2F	GCTTACAATCGCATCTGGGG	WP_007015967	2-hydroxychromene-2-carboxylate isomerase
V2R	GACAAACATTAATGGCGCGC
V3F	TCTGTTTGTTTCGGACTGCG	WP_007015969	anthranilate 1,2-dioxygenase small subunit
V3R	GTCAGTGCGGGTCATAAGGA
V4F	CTACTTCACCAGCCACGTTC	WP_007014542	protocatechuate 4,5-dioxygenase, beta chain
V4R	CCCAGCCTTCGTCTTCATTG
V5F	GTTCAACGACGCCAGGAATC	WP_052118010	protocatechuate 4,5-dioxygenase, alpha chain
V5R	GAAAGCCTCGACCGTCATTC
V6F	GAACATTCCGGTCTTCCACG	WP_007014585	malate dehydrogenase
V6R	AGGCCCATCGATACCAGAAG
V7F	GACATCTGGTTCAAGCCGAC	WP_007014540	2-pyrone-4,6-dicarboxylate hydrolase
V7R	GATCATGTCGACGATGTGGC
V8F	CATCACCTGCAATGCCCTG	WP_007012645	cell shape determination protein CcmA
V8R	GATGGTGAGGGCATCGTAGG
V9F	ATCCGGTTTCTCGTGTTCCT	WP_007015316	rod shape determining protein RodA
V9R	GAAACCCAGATTCAGCCAGC
V10F	CATCCGCCTGATCAACCTTG	WP_007015313	rod shape-determining protein MreC
V10R	CCAGACCTTCTCGACCATGA
V11F	TCAAACTCGGCTCCCAGAAT	WP_007015312	rod shape-determining protein MreB and related proteins
V11R	GATGTTGTCGGGAGTCTTGC
V12F	CTGATGATCGGCGAAGTGAC	WP_039858131	rod shape-determining protein MreB and related proteins
V12R	CGGTATTCTCCAGCGCATTC
V13F	CGCGCTTATTTCGACAAGGA	WP_038576606	penicillin-binding protein
V13R	CTTCTCTGCGTCTTCCTTGC
V14F	GAATTCGGACTGATCGCCTG	WP_007012064	cell division protein FtsW
V14R	AGCTGCAGATTGACGAGGAT
V15F	CGAGCTTTCGTGGATCAAGG	WP_007012058	cell division protein FtsQ
V15R	CAAAGCCCGAGACGATAAGC
V16F	GCTCGGACTTACTTTCGACG	WP_007014769	IMP dehydrogenase
V16R	TGCTCTTCGATCGTCAGGTT
V17F	GCAAGACCTTCATCGACGTC	WP_007012938	GMP synthetase
V17R	GTTCGACCAGCTTCATGTCC
V18F	GGTGAAGATGCCGTGAAGTG	WP_007011310	nucleoside-diphosphate kinase
V18R	ACGATCTCTTCCGGCTTGAA
V19F	TTCATCATGTCCTCGCCCTC	WP_007011949	guanylate kinase
V19R	ACTCTGCCTGACTGACGAAA
V20F	CCAGAAGCGCATCATCGAAA	WP_007012903	pyruvate kinase
V20R	TGATCGTCACTGCCTCTACC
V21F	GGGTCTTGAATCGGCTTTCC	WP_007014490	DNA-directed RNA polymerase sigma-70 factor
V21R	CCGTGCGGTAGAGATAGGAA
V22F	GTATCGAGGGGCAGTCTCAA	WP_081976334	RNA polymerase subunit sigma-24
V22R	GATTCCTCCCTGAGTGCGG
V23F	TTTGAAAGACTGCTGCGCTT	WP_007013352	ECF-type sigma factor
V23R	GGTCTGGATTTGCGTTTGGT
V24F	GCCGCTCTATTCCTATGTCG	WP_007010943	enolase
V24R	CTTGAGCGTGTGGAAAACCT
V25F	CGGTCCTGATGATGAAGGAT	WP_007014797	ATP-dependent RNA helicase RhlE
V25R	GGTTCTTGCCGTACTTCTCG
V26F	TCTTCGACTTCTTCGGTGGT	WP_007015015	poly(A) polymerase
V26R	GACAGACCCTTGAGCGTAGC
V27F	AAGCGCAGCAGGATTATTTC	WP_007012876	RNA polymerase-binding protein DksA
V27R	ATATTCGCCTTCCTCGATCC
V28F	TGGTTCTCTATCCGGGACTG	WP_007012358	ATP-dependent Lon protease
V28R	ATTCGCCTTCGAGAATGATG
V29F	GAGCTCGTCCTGATCGAGAG	WP_038576086	exopolyphosphatase
V29R	CGAGATCCTGTCGGAAAATC
V30F	GGGGACAAGTGCACCAGTAT	WP_007011792	GntR family transcriptional regulator
V30R	GAATTCGATATCCGGCACTG
V31F	CGCTTCCTATTTCCGCTCTT	WP_052117974	glucan biosynthesis protein D
V31R	TCCAGCAATGCATGAATCCG
V32F	CCGAGGGCCTGCTCTATAAC	WP_052118064	capsular biosynthesis protein
V32R	GCAGCGGGAACAGGAAATAG
V33F	ATTCCACCGAACTGCCCTTA	WP_039858828	capsule biosynthesis protein (plasmid)
V33R	TCAGGGACGTAGCGGAATAC
V34F	AAGATCAACAACTGGCGCTG	WP_007012281	polysaccharide biosynthesis protein
V34R	CGCCTTCGTTTTCTGGAACA
V35F	TTCTAGAGAGATCCGCGCAG	WP_007015819	capsule polysaccharide export protein
V35R	TATGACGAACCGGGACTCAG
V36F	TTGCGAATTCTACGGCATGG	WP_007012867	8-amino-7-oxononanoate synthase
V36R	TGTCATTGTGCTTGAAGGGC
V37F	CAAGGTCATCGAAGCCATGG	WP_007014840	5-aminolevulinate synthase
V37R	TCGTCCGAGAAGATGATGCA
* Restriction sites used for cloning are underlined.
